# Supplementary material for: Integrated Molecular Screening and Process Optimization To Identify Ionic Liquids for Energy-Efficient Refrigerant Separation
Source: ACS Sustain Chem Eng. 2025 Sep 10;13(37):15435–46. doi: 10.1021/acssuschemeng.5c05520 (PMC12458977; doi:10.1021/acssuschemeng.5c05520)
Supplement: Supplementary file 2 [file sc5c05520_si_002.zip]

Archive with 7 entries (6 files):
- Supplementary Files/
- Supplementary Files/cation_images.zip
- __MACOSX/Supplementary Files/._cation_images.zip
- Supplementary Files/anion_images.zip
- __MACOSX/Supplementary Files/._anion_images.zip
- Supplementary Files/IL_Supp_Info.xlsx
- __MACOSX/Supplementary Files/._IL_Supp_Info.xlsx
