# Supplementary material for: Integrated Molecular Screening and Process Optimization To Identify Ionic Liquids for Energy-Efficient Refrigerant Separation
Source: ACS Sustain Chem Eng. 2025 Sep 10;13(37):15435–46. doi: 10.1021/acssuschemeng.5c05520 (PMC12458977; doi:10.1021/acssuschemeng.5c05520)
Supplement: Supplementary file 2 [file sc5c05520_si_002.zip › Supplementary Files/IL_Supp_Info.xlsx]

## Sheet: Sheet1
Cation	Anion	Gamma_R32	Gamma_R125	H_R32	H_R125	C_R32	C_R125	S	tau_120	tau_121	tau_210	tau_211	tau_120	tau_121	tau_210	tau_211	MW	Density	Eq_work (kJ/kg)	Emission (kg/kg)	R32 purity	R125 purity	Filter	IL flowrate (kg/hr)	Reflux ratio	R410 inlet temp (K)	R410 inlet pres (bar)	IL cooler temp (K)	IL pump press (bar)	ED colm press (bar)	Flash 1 temp (K)	Flash 1 pres (bar)	Flash 2 temp (K)	Flash 2 pres (bar)	Minimum Temp (K)	p1	p2	p3	p4	p5	p6	p7	p8	p9	p10	p11	p12	p13	p14
4-(3-methoxypropyl)-4-methylmorpholinium_cation	tetrachloroferrate(iii)_hextuplet_anion	1.9217	21.4252	3.24296	29.4872	0.520372	0.0466739	11.1491	-4.57927	2225.4	1.8948	-787.769	-2.13146	1118.89	1.01746	345.107	371.921	1228.3	342.805	0.0294561	0.768507	0.51717	FALSE	10	2.56692	273.15	10	289.075	10	10	329	1	329	0.1	273.15	0	0	0	0	0	0	0	0	0.0325469	0	0	0.293603	1.3672	1.48025
1-methyl-3-(3-oxobutyl)-imidazolium_cation	tetrachloroferrate(iii)_hextuplet_anion	1.85088	19.8596	3.12345	27.3324	0.540283	0.0503535	10.7298	-3.15976	1794.31	1.43813	-662.265	-1.73153	1019.31	0.691437	408.877	350.861	1228.3	107.663	0.010852	1	0.657759	FALSE	13.4832	0.222547	273.15	10	288.713	10	10	296.595	1	328.981	0.1	273.15	0	0	0	0	0	0	0	0	0	0	0.426339	1.00805	3.71731	2.73608
1-methyl-3-(3-oxobutyl)-imidazolium_cation	tetrachloroaluminate_anion	1.8915	20.1311	3.19198	27.7061	0.528682	0.0496743	10.643	-4.58626	2223.35	1.88848	-791.83	-1.70546	1015.21	0.590406	439.333	321.996	1228.3	381.789	0.0327818	0.730106	0.516707	FALSE	10	3.01238	273.15	10	289.241	10	10	329	1	329	0.1	273.15	0	0	0	0	0	0	0	0	0	0	0.426339	1.00805	3.71731	2.73608
4-(3-methoxypropyl)-4-methylmorpholinium_cation	tetrachlorogallate_anion	1.91318	20.347	3.22857	28.0032	0.522691	0.0491473	10.6352	-4.60176	2234.41	1.9279	-798.972	-1.87457	1051.5	0.849461	376.38	385.809	1228.3	336.192	0.0288975	0.7644	0.516939	FALSE	10	2.49552	273.15	10	289.032	10	10	329	1	329	0.1	273.15	0	0	0	0	0	0	0	0	0.0325469	0	0	0.293603	1.3672	1.48025
1-methyl-3-(3-oxobutyl)-imidazolium_cation	tetrachlorogallate_anion	1.84152	18.8781	3.10765	25.9816	0.543028	0.0529713	10.2514	-3.17804	1802.41	1.46949	-673.227	-1.67266	1005.09	0.70828	388.096	364.749	1228.3	99.0294	0.0102501	0.994693	0.674682	FALSE	13.8641	0.116263	273.15	10	278.15	10	10	294.469	1	328.992	0.1	273.15	0	0	0	0	0	0	0	0	0	0	0.426339	1.00805	3.71731	2.73608
4-(2-ethoxyethyl)-4-methylmorpholinium_cation	tetrachloroferrate(iii)_hextuplet_anion	1.84029	18.6402	3.10558	25.6542	0.543391	0.0536474	10.1289	-3.07602	1766.08	1.41806	-655.974	-1.67525	1020.46	0.706387	378.751	371.921	1228.3	87.1219	0.0108591	0.612495	0.678592	FALSE	10	0.230393	273.15	10	283.407	10	10	328.954	1	329	0.1	273.15	0	0	0	0	0	0	0	0	0	0.0262056	0.0512667	0.115584	1.62195	1.69842
4-(2-ethoxyethyl)-4-methylmorpholinium_cation	tetrachloroaluminate_anion	1.88352	18.8841	3.17852	25.9898	0.530922	0.0529546	10.026	-4.47976	2188.62	1.86709	-784.795	-1.65837	1019.27	0.619119	404.922	343.056	1228.3	97.9788	0.010247	0.936887	0.674548	FALSE	13.5056	0.1	273.15	10	276.164	10	10	293.129	1	328.956	0.1	273.15	0	0	0	0	0	0	0	0	0	0.0262056	0.0512667	0.115584	1.62195	1.69842
1-(3-methoxypropyl)-1-methylpyrrolidinium_cation	tetrachloroferrate(iii)_hextuplet_anion	1.64122	16.3965	2.76963	22.5661	0.609304	0.0609888	9.99043	-4.05758	2049.69	1.95848	-851.824	9.28231	-2605.1	-7.57178	3064.66	355.921	1228.3	124.136	0.0144208	0.995006	0.995002	TRUE	72.6116	1.42833	278.15	10	293.679	10	10	313.826	1	328.202	0.210264	278.555	0	0	0	0	0	0	0	0	0.0123879	0	0	0	0.323427	1.13579
1-(3-methoxypropyl)-1-methylpyrrolidinium_cation	tetrachloroaluminate_anion	1.66232	16.2013	2.80524	22.2976	0.601568	0.0617234	9.74619	-4.14609	2081.83	1.93009	-842.295	9.47218	-2643.31	-7.55842	3039.16	327.056	1228.3	124.41	0.0144603	0.995006	0.995002	TRUE	68.3878	0.1	278.15	10	283.118	10	10	317.52	1	328.263	0.172995	278.804	0	0	0	0	0	0	0	0	0.0123879	0	0	0	0.323427	1.13579
4-butyl-4-methylmorpholinium_cation	tetrachloroferrate(iii)_hextuplet_anion	1.88514	18.7002	3.18126	25.7367	0.530464	0.0534754	9.91978	-4.46654	2180.74	1.91887	-798.597	-1.67127	1013.68	0.706834	381.024	355.921	1228.3	355.586	0.0305717	0.73589	0.51712	FALSE	10	2.64998	273.15	10	273.15	10	10	329	1	329	0.1	273.15	0	0	0	0	0	0	0	0	0	0	0.0499327	0.396683	1.08158	1.7035
1-methyl-3-(3-oxobutyl)-imidazolium_cation	tetrachloroindium_anion	1.90263	18.8443	3.21077	25.9351	0.525589	0.0530664	9.90436	-4.54668	2210.09	1.96201	-807.908	-1.68359	975.011	0.763398	390.031	409.834	1228.3	89.0353	0.010692	0.621538	0.651964	FALSE	10	0.162998	273.15	10	281.328	10	10	325.443	1	329	0.1	273.15	0	0	0	0	0	0	0	0	0	0	0.426339	1.00805	4.7257	2.73608
1-(3-methoxypropyl)-1-methylpyrrolidinium_cation	bcl4_anion	1.71784	16.356	2.89893	22.5105	0.582127	0.0611396	9.52128	-4.60874	2229	2.06888	-876.385	9.45489	-2643.85	-7.56537	3048.02	310.887	1228.3	125.412	0.0145007	0.995006	0.995002	TRUE	66.7564	0.1	278.15	10	282.379	10	10	314.036	1	328.302	0.208308	278.659	0	0	0	0	0	0	0	0	0.0123879	0	0	0	0.323427	1.13579
4-butyl-4-methylmorpholinium_cation	tetrachloroaluminate_anion	1.9307	18.9772	3.25814	26.1179	0.517947	0.0526948	9.82918	-4.57682	2220.69	1.88222	-783.622	-1.65152	1011.53	0.613213	409.63	327.056	1228.3	100.538	0.0103188	0.931519	0.652977	FALSE	13.3961	0.129317	273.15	10	278.15	10	10	295.805	1	328.916	0.1	273.15	0	0	0	0	0	0	0	0	0	0	0.0499327	0.396683	1.08158	1.7035
ethyl-(3-methoxypropyl)-dimethylammonium_cation	tetrachloroferrate(iii)_hextuplet_anion	1.70715	17.0689	2.8809	23.4916	0.58577	0.0585861	9.99844	-4.50626	2196.07	2.09459	-884.626	13.7173	-3912.21	-10.7548	4012.88	343.91	1228.3	125.967	0.0146504	0.995006	0.995002	TRUE	79.1908	1.40119	278.15	10	295.122	10	10	318.011	1	328.227	0.187202	280.976	0	0	0	0	0.0131648	0	0	0	0.0217162	0.00970101	0.0356139	0.0412892	0.0365183	2.54425
ethyl-dimethyl-2-methoxyethylammonium_cation	tetrachloroaluminate_anion	1.86139	18.2318	3.14117	25.0921	0.537234	0.0548491	9.79476	-3.13584	1783.19	1.48239	-674.924	-1.63619	1002.82	0.741169	359.64	301.019	1228.3	101.383	0.0104494	0.99377	0	FALSE	11.9762	0.128565	273.15	10	278.15	10	10	328.179	1	329	0	0	0	0	0	0	0	0	0	0	0	0	0.0180149	0	0.872067	1.58986
1-ethyl-1-methyl-pyrrolidinium_cation	tetrachloroferrate(iii)_hextuplet_anion	1.92394	18.8435	3.24674	25.934	0.519767	0.0530687	9.79423	-4.61596	2222.72	2.06657	-838.432	-1.66692	998.089	0.782625	364.269	311.868	1228.3	81.2923	0.0109024	0.593625	0.742236	FALSE	10	0.27282	273.15	10	281.778	10	10	328.975	1	329	0.1	273.15	0	0	0	0	0	0	0	0	0	0	0	0.0729762	0.285205	0.660398
ethyl-(3-methoxypropyl)-dimethylammonium_cation	tetrachloroaluminate_anion	1.73888	17.0659	2.93445	23.4874	0.575081	0.0585965	9.81425	-4.56784	2215.19	2.06642	-871.505	13.8279	-3939.98	-10.796	4019.09	315.045	1228.3	125.975	0.0146204	0.995006	0.995002	TRUE	74.0117	0.133998	278.15	10	285.545	10	10	317.601	1	328.292	0.191217	281.027	0	0	0	0	0.0131648	0	0	0	0.0217162	0.00970101	0.0356139	0.0412892	0.0365183	2.54425
ethyl-(3-methoxypropyl)-dimethylammonium_cation	tetrachlorogallate_anion	1.69543	16.0888	2.86112	22.1427	0.58982	0.062155	9.48951	-4.31175	2142.6	2.04254	-871.992	9.29709	-2589.07	-7.30294	2960.52	357.798	1228.3	126.776	0.0146639	0.995006	0.995002	TRUE	76.0334	0.1	278.15	10	282.453	10	10	314.155	1	328.197	0.209637	278.692	0	0	0	0	0.0131648	0	0	0	0.0217162	0.00970101	0.0356139	0.0412892	0.0365183	2.54425
ethyl-dimethyl-2-methoxyethylammonium_cation	tetrachloroferrate(iii)_hextuplet_anion	1.82021	17.961	3.07168	24.7193	0.549388	0.0556763	9.86754	-4.76748	2280.69	2.16576	-889.041	13.8887	-3995.5	-11.4722	4268.83	329.884	1228.3	126.957	0.0147306	0.995006	0.995002	TRUE	80.1139	1.43848	278.15	10	294.536	10	10	317.134	1	328.258	0.192314	280.834	0	0	0	0	0	0	0	0	0	0	0.0180149	0	0.872067	1.58986
1-(2-methoxyethyl)-1-methylpyrrolidinium_cation	tetrachloroaluminate_anion	1.7801	17.1178	3.004	23.5588	0.561767	0.0584189	9.61619	-4.66651	2245.33	2.09257	-872.899	13.3067	-3786.27	-10.4905	3927.63	313.029	1228.3	127.055	0.0147102	0.995006	0.995002	TRUE	73.998	0.18822	278.15	10	285.319	10	10	317.381	1	328.296	0.18806	280.585	0	0	0	0	0	0	0	0	0	0.0254503	0	0.229685	0.228236	1.18258
4-(2-ethoxyethyl)-4-methylmorpholinium_cation	tetrachlorogallate_anion	1.83396	17.7401	3.09488	24.4154	0.545269	0.0563695	9.67313	-3.09297	1773.46	1.4499	-666.534	-1.60838	1003.48	0.719356	359.684	385.809	1228.3	332.304	0.0286162	0.747894	0.518266	FALSE	10	2.48284	273.15	10	288.976	10	10	329	1	329	0.1	273.15	0	0	0	0	0	0	0	0	0	0.0262056	0.0512667	0.115584	1.62195	1.69842
ethyl-dimethyl-propylammonium_cation	chcl3_anion	1.89751	16.7922	3.20214	23.1108	0.527006	0.0595515	8.84959	-4.81671	2297.33	2.18518	-884.8	9.27321	-2592.11	-7.25762	2959.43	234.595	1228.3	127.12	0.0146257	0.995006	0.995002	TRUE	55.6373	0.698316	278.15	10	286.902	10	10	317.807	1	328.471	0.167332	278.881	0	0	0	0	0	0	0	0	0	0.0474996	0	0	0.47228	1.80637
1-(2-methoxyethyl)-1-methylpyrrolidinium_cation	tetrachloroferrate(iii)_hextuplet_anion	1.75145	17.0946	2.95565	23.527	0.570955	0.0584979	9.76026	-4.5649	2208.44	2.1237	-884.075	13.1668	-3748.43	-10.3954	3903.65	341.894	1228.3	127.237	0.0147404	0.995006	0.995002	TRUE	78.9956	0.1	278.15	10	284.457	10	10	316.358	1	328.232	0.19765	280.409	0	0	0	0	0	0	0	0	0	0.0254503	0	0.229685	0.228236	1.18258
ethyl-(3-methoxypropyl)-dimethylammonium_cation	bcl4_anion	1.80333	17.4628	3.0432	24.0338	0.554529	0.0572644	9.68366	-3.13116	1785.73	1.46625	-680.334	14.0447	-4017.34	-11.1425	4139.33	298.876	1228.3	127.38	0.0147437	0.995006	0.995002	TRUE	73.6044	0.1	278.15	10	285.391	10	10	318.217	1	328.328	0.18711	281.228	0	0	0	0	0.0131648	0	0	0	0.0217162	0.00970101	0.0356139	0.0412892	0.0365183	2.54425
1-(2-ethoxy-2-oxoethyl)pyridinium_cation	tetrachloroferrate(iii)_hextuplet_anion	1.90576	18.315	3.21605	25.2066	0.524726	0.0546	9.61037	-4.67255	2253.27	1.90114	-792.811	-1.61019	977.158	0.654052	399.456	363.857	1228.3	106.295	0.0107451	1	0.65975	FALSE	13.546	0.206787	273.15	10	288.378	10	10	295.124	1	328.941	0.1	273.15	0	0	0	0	0	0	0	0	0	0	0.4459	2.53814	3.74854	8.43389
ethyl-dimethylsulfonium_cation	bf4_anion	1.86386	16.7244	3.14534	23.0175	0.536522	0.0597927	8.97302	-5.97821	2727	2.57757	-1026.75	8.3061	-2181.11	-4.81607	2101.71	178.006	1228.3	127.382	0.0145435	0.995006	0.995002	TRUE	43.522	0.1	278.15	10	282.518	10	10	314.534	1	328.601	0.225249	279.5	0	0	0	0	0	0	0	0	0.0288419	0	0	0.0866777	2.01094	2.63612
1-(2-methoxyethyl)-1-methylpyrrolidinium_cation	tetrachlorogallate_anion	1.73672	16.1208	2.9308	22.1867	0.575797	0.0620318	9.2823	-4.58576	2217.45	2.15914	-897.315	9.15249	-2540.25	-7.16574	2912.53	355.782	1228.3	127.458	0.0147298	0.995006	0.995002	TRUE	76.9162	1.25539	278.15	10	291.644	10	10	314.438	1	328.201	0.202424	278.561	0	0	0	0	0	0	0	0	0	0.0254503	0	0.229685	0.228236	1.18258
1-(ethoxymethyl)-3-methyl-imidazolium_cation	tetrachloroferrate(iii)_hextuplet_anion	1.79219	16.5923	3.0244	22.8357	0.557976	0.0602688	9.25813	-4.92139	2335.33	2.12998	-884.966	9.35652	-2633.45	-7.8342	3150.21	338.851	1228.3	127.74	0.0147415	0.995006	0.995002	TRUE	69.6029	0.1	278.15	10	279.473	10	10	316.473	1	328.235	0.154907	276.642	0	0	0	0	0	0	0	0	0	0	0.57931	1.71503	3.46308	2.9913
triethylsulfonium_cation	chcl3_anion	1.89088	16.4607	3.19095	22.6545	0.528853	0.0607508	8.70528	-4.84356	2303.87	2.16061	-878.067	9.3279	-2586.85	-7.10292	2888.25	237.619	1228.3	127.819	0.0146776	0.995006	0.995002	TRUE	56.0445	1.00139	278.15	10	288.892	10	10	316.861	1	328.465	0.175773	278.772	0	0	0	0	0	0	0	0	0	0	0	0	0.45187	1.27078
4-butyl-4-methylmorpholinium_cation	tetrachlorogallate_anion	1.88044	17.8241	3.17332	24.531	0.531791	0.0561037	9.47872	-4.49498	2191.77	1.95158	-809.194	-1.60574	996.693	0.718825	362.879	369.809	1228.3	81.8559	0.00994167	0.605022	0.672961	FALSE	10	0.23553	273.15	10	283.256	10	10	273.15	1	328.999	0.1	273.15	0	0	0	0	0	0	0	0	0	0	0.0499327	0.396683	1.08158	1.7035
1-(2-methoxyethyl)-3-methylimidazolium_cation	bcl4_anion	1.92917	18.2562	3.25557	25.1256	0.518357	0.0547759	9.46322	-4.75778	2276.51	1.98769	-817.635	-1.66221	996.161	0.730867	369.204	293.817	1228.3	406.934	0.0349247	0.669627	0.51363	FALSE	10	3.30108	273.15	10	289.36	10	10	329	1	329	0.1	273.15	0	0	0	0	0	0	0	0	0	0	0.160749	1.12461	2.99625	3.31171
1-(2-methoxyethyl)-3-methylimidazolium_cation	tetrachloroferrate(iii)_hextuplet_anion	1.78443	16.5149	3.01131	22.7291	0.560403	0.0605515	9.25498	-4.74473	2271.19	2.12312	-881.115	9.34404	-2624.52	-7.74356	3116.86	338.851	1228.3	127.883	0.0147511	0.995006	0.995002	TRUE	68.6212	0.1	278.15	10	279.222	10	10	316.722	1	328.235	0.150283	276.529	0	0	0	0	0	0	0	0	0	0	0.160749	1.12461	2.99625	3.31171
1-(3-methoxypropyl)-1-methylpyrrolidinium_cation	tetrachlorogallate_anion	1.62619	15.3646	2.74427	21.1461	0.614933	0.0650845	9.44822	-4.0669	2054.1	1.99613	-865.658	9.9412	-2721.76	-7.11187	2839.56	369.809	1228.3	128.029	0.0148326	0.995006	0.995002	TRUE	76.02	1.50737	278.15	10	294.426	10	10	320.196	1	328.165	0.148279	278.778	0	0	0	0	0	0	0	0	0.0123879	0	0	0	0.323427	1.13579
ethyl-dimethyl-2-methoxyethylammonium_cation	chcl3_anion	1.90147	17.5343	3.20881	24.1321	0.52591	0.0570312	9.22144	-4.72736	2268.2	2.13838	-868.686	13.5847	-3870.08	-10.4572	3921.32	250.595	1228.3	128.039	0.0147437	0.995006	0.995002	TRUE	64.1374	0.1	278.15	10	284.85	10	10	317.646	1	328.436	0.189074	281.052	0	0	0	0	0	0	0	0	0	0	0.0180149	0	0.872067	1.58986
1-(2-methoxyethyl)-1-methylpyrrolidinium_cation	bcl4_anion	1.85613	17.8822	3.13231	24.6109	0.538755	0.0559216	9.63411	-3.23812	1820.49	1.49114	-680.278	13.8276	-3968.55	-11.2979	4204.93	296.86	1228.3	128.052	0.0148054	0.995006	0.995002	TRUE	74.4923	0.201964	278.15	10	285.781	10	10	318.168	1	328.332	0.184178	280.998	0	0	0	0	0	0	0	0	0	0.0254503	0	0.229685	0.228236	1.18258
1-(ethoxymethyl)pyridinium_cation	chcl3_anion	1.9311	17.1646	3.25882	23.6233	0.51784	0.0582594	8.88852	-4.55266	2187.41	2.0465	-829.151	9.11544	-2563.78	-7.64714	3096.55	256.558	1228.3	128.126	0.0147281	0.995006	0.995002	TRUE	60.851	1.6206	278.15	10	293.295	10	10	316.515	1	328.422	0.171569	278.536	0	0	0	0	0	0	0	0	0	0	0	0.63384	2.4915	3.42096
1-(2-methoxyethyl)-1-methylpyrrolidinium_cation	chcl3_anion	1.77642	15.306	2.99779	21.0653	0.56293	0.0653339	8.61619	-4.97381	2355.46	2.25216	-928.019	10.3263	-2794.62	-6.81203	2709.34	262.605	1228.3	128.246	0.0147046	0.995006	0.995002	TRUE	59.2401	0.1	278.15	10	282.469	10	10	314.69	1	328.411	0.209855	279.153	0	0	0	0	0	0	0	0	0	0.0254503	0	0.229685	0.228236	1.18258
4-ethyl-4-methylmorpholinium_cation	bf4_anion	1.86483	17.0359	3.14698	23.4461	0.536242	0.0586997	9.13536	-5.62924	2617.05	2.4299	-979.58	5.71139	-1473.28	-3.54877	1785.54	217.019	1228.3	128.388	0.0147537	0.995006	0.995002	TRUE	52.8601	1.65458	278.15	10	293.66	10	10	321.674	1	328.381	0.142493	279.117	0	0	0	0	0	0	0	0	0	0	0.0903539	0.104641	1.1691	1.89574
n,n,n',n'-tetramethyl-1,2-ethanediamine_cation	bcl4_anion	1.87131	16.3708	3.15791	22.5308	0.534386	0.0610844	8.74832	-4.75722	2274.8	2.08115	-855.287	9.36278	-2599.14	-7.29803	2948.1	269.838	1228.3	128.503	0.0147608	0.995006	0.995002	TRUE	63.2398	1.62813	278.15	10	293.566	10	10	315.608	1	328.393	0.188186	278.749	0	0	0	0	0	0	0.376019	0.661738	0.261392	0.174876	0.469738	0.222006	0.772229	2.2023
diethyl-methyl-(2-methoxyethyl)ammonium_cation	bcl4_anion	1.80628	15.9589	3.04818	21.9639	0.553623	0.0626611	8.83519	-4.73482	2270.71	2.11096	-875.889	9.37889	-2581.12	-7.06422	2852.95	298.876	1228.3	128.511	0.0147923	0.995006	0.995002	TRUE	67.6295	1.59831	278.15	10	293.826	10	10	316.478	1	328.327	0.18124	278.746	0	0	0	0	0	0	0	0	0	0	0.0338035	0	0.319471	1.63778
tetramethylammonium_cation	trifluoromethyltrifluoroborate_anion	1.89468	15.6867	3.19735	21.5893	0.527794	0.0637482	8.27936	-6.20229	2795.46	2.34856	-956.22	9.6013	-2598.59	-6.57797	2658.09	210.958	1228.3	128.546	0.0147173	0.995006	0.995002	TRUE	51.8468	0.1	278.15	10	282.495	10	10	317.117	1	328.525	0.185969	279.195	0	0	0	0	0	0	0	0	0.0104293	0	0.176381	0.138726	0.283282	2.82139
ethyl-dimethyl-propylammonium_cation	tetrachloroferrate(iii)_hextuplet_anion	1.82694	16.1585	3.08304	22.2387	0.547364	0.0618868	8.8446	-4.78283	2283.26	2.20527	-900.031	9.34939	-2594.89	-7.27776	2941.77	313.884	1228.3	128.656	0.0148227	0.995006	0.995002	TRUE	71.1806	1.58301	278.15	10	293.61	10	10	316.5	1	328.293	0.179372	278.64	0	0	0	0	0	0	0	0	0	0.0474996	0	0	0.47228	1.80637
1,1-dimethyl-pyrrolidinium_cation	bclf3_anion	1.79487	15.4743	3.02893	21.297	0.557142	0.0646232	8.6214	-6.02912	2762.61	2.25675	-947.089	10.815	-2885.09	-6.46844	2556.89	203.443	1228.3	128.676	0.0147279	0.995006	0.995002	TRUE	48.5111	1.70659	278.15	10	293.895	10	10	318.926	1	328.542	0.173655	279.363	0	0	0	0	0	0	0	0	0	0	0.0272283	0.0905888	0.247945	1.09809
di-ethyl-di-isopropylammonium_cation	chcl3_anion	1.88208	16.1514	3.1761	22.2289	0.531326	0.061914	8.58168	-4.59142	2219.37	2.16528	-877.718	9.22759	-2537.55	-6.70187	2747.28	248.622	1228.3	128.739	0.0147497	0.995006	0.995002	TRUE	58.6472	0.1	278.15	10	282.43	10	10	315.151	1	328.441	0.197071	278.971	0	0	0	0	0	0	0	0	0	0	0	0	0	0.39212
1-ethyl-2,3-dimethyl-imidazolium_cation	chcl3_anion	1.82093	15.4273	3.0729	21.2323	0.549171	0.0648202	8.47222	-5.02108	2362.02	2.28171	-928.759	10.5889	-2868.86	-7.02275	2768.31	243.56	1228.3	128.848	0.0147413	0.995006	0.995002	TRUE	56.0991	0.1	278.15	10	282.444	10	10	314.864	1	328.453	0.206732	279.227	0	0	0	0	0	0	0	0	0	0	0	0	0.37893	0.643001
tetramethylammonium_cation	cyclopentadiene_anion	1.90731	16.5022	3.21867	22.7117	0.524299	0.0605979	8.6521	-4.81247	2414.87	2.22938	-920.264	5.20307	-1287.69	-1.83909	1244.89	139.239	1228.3	129.014	0.0146491	0.995006	0.995002	TRUE	36.4562	0.620613	278.15	10	285.902	10	10	315.391	1	328.039	0.229846	280.144	0	0	0	0	0	0	0	0	0.0104293	0	0.176381	0.138726	0.283282	2.82139
1-propylpyridinium_cation	chcl3_anion	1.91049	16.3893	3.22404	22.5563	0.523425	0.0610155	8.57856	-4.54581	2179.29	2.09398	-845.713	9.20559	-2534.46	-7.03903	2850.33	240.558	1228.3	129.128	0.0147906	0.995006	0.995002	TRUE	57.0728	0.1	278.15	10	282.537	10	10	316.42	1	328.458	0.177371	278.885	0	0	0	0	0	0	0	0	0	0	0	0.771196	0.953276	3.48397
4543-96-8_cation	bcl4_anion	1.74184	14.7136	2.93943	20.2501	0.574106	0.0679642	8.44719	-5.1243	2389.79	2.37354	-968.328	11.5383	-3079.4	-6.77388	2630.62	269.838	1228.3	129.215	0.0147913	0.995006	0.995002	TRUE	59.6726	1.6839	278.15	10	294.683	10	10	315.009	1	328.394	0.207674	279.297	0	0	0	0	0	0	0	0	0	0.154138	0.0692358	0.894275	0.635707	3.31307
diethyl-methyl-(2-methoxyethyl)ammonium_cation	tetrachloroferrate(iii)_hextuplet_anion	1.70961	15.3111	2.88504	21.0724	0.584929	0.0653121	8.9559	-4.14887	2080.03	2.00081	-853.921	10.3612	-2824.31	-7.18168	2837.88	343.91	1228.3	129.23	0.0148678	0.995006	0.995002	TRUE	74.0252	1.38341	278.15	10	292.665	10	10	314.839	1	328.228	0.202801	278.921	0	0	0	0	0	0	0	0	0	0	0.0338035	0	0.319471	1.63778
ethyl-dimethyl-propylammonium_cation	tetrachloroaluminate_anion	1.86587	16.4672	3.14874	22.6635	0.535943	0.0607267	8.8255	-3.13736	1781.4	1.51478	-684.088	9.43318	-2634.59	-7.567	3045.03	285.019	1228.3	129.386	0.0148838	0.995006	0.995002	TRUE	66.2174	0.760205	278.15	10	287.212	10	10	318.798	1	328.357	0.15629	278.605	0	0	0	0	0	0	0	0	0	0.0474996	0	0	0.47228	1.80637
n,n,n',n'-tetramethyl-1,2-ethanediamine_cation	tetrachloroaluminate_anion	1.80957	15.4779	3.05373	21.302	0.552618	0.0646081	8.55339	-4.91741	2331.32	2.18869	-901.161	10.4352	-2850.55	-7.32889	2886.03	286.007	1228.3	129.433	0.0148455	0.995006	0.995002	TRUE	65.2749	0.479925	278.15	10	285.284	10	10	315.411	1	328.357	0.196684	278.99	0	0	0	0	0	0	0.376019	0.661738	0.261392	0.174876	0.469738	0.222006	0.772229	2.2023
1-(2-methoxyethyl)-3-methylimidazolium_cation	tetrachlorogallate_anion	1.77762	15.7874	2.99982	21.7279	0.562549	0.0633418	8.88117	-4.77936	2284.36	2.15562	-892.129	9.37947	-2584.11	-7.16307	2885.22	352.739	1228.3	129.527	0.0149229	0.995006	0.995002	TRUE	78.7507	1.5771	278.15	10	293.854	10	10	315.241	1	328.207	0.194628	278.699	0	0	0	0	0	0	0	0	0	0	0.160749	1.12461	2.99625	3.31171
butyltrimethylammonium_cation	bcl4_anion	1.91589	16.6705	3.23316	22.9433	0.521949	0.0599861	8.70117	-4.78031	2285.27	2.03046	-834.114	9.38827	-2627.15	-7.63008	3070.62	268.85	1228.3	129.562	0.014886	0.995006	0.995002	TRUE	64.4229	0.1	278.15	10	282.336	10	10	318.291	1	328.393	0.158311	278.65	0	0	0	0	0	0	0.00775543	0	0.019425	0.0174258	0.062964	0.115199	0.157159	2.12796
1-(3-methoxypropyl)pyridinium_cation	tetrachloroaluminate_anion	1.73301	15.1586	2.92452	20.8625	0.577032	0.0659692	8.747	-4.50189	2187.74	2.00944	-853.903	11.0716	-3020.67	-7.64563	2961.68	321.008	1228.3	129.646	0.0148911	0.995006	0.995002	TRUE	70.2593	1.24755	278.15	10	291.391	10	10	315.42	1	328.279	0.194503	278.951	0	0	0	0	0	0	0	0	0	0	0	0.57081	1.72212	3.69111
1-ethyl-3-methyl-imidazolium_cation	tetrachloroferrate(iii)_hextuplet_anion	1.90462	17.8428	3.21413	24.5567	0.525039	0.056045	9.36816	-4.74799	2268.55	2.06601	-843.28	13.6667	-3922.57	-11.3011	4207.3	308.829	1228.3	129.698	0.0149649	0.995006	0.995002	TRUE	78.1888	1.542	278.15	10	294.326	10	10	318.095	1	328.305	0.176392	280.606	0	0	0	0	0	0	0	0	0	0	0.471941	1.11869	2.43759	3.14977
triethylsulfonium_cation	tetrachloroferrate(iii)_hextuplet_anion	1.87195	16.625	3.15901	22.8807	0.534201	0.0601503	8.8811	-3.12057	1772.62	1.52886	-685.067	9.30319	-2613.41	-7.64346	3088.55	316.908	1228.3	129.733	0.0149225	0.995006	0.995002	TRUE	73.5952	0.1	278.15	10	282.297	10	10	315.947	1	328.287	0.18228	278.535	0	0	0	0	0	0	0	0	0	0	0	0	0.45187	1.27078
tetramethylammonium_cation	methyl-9h-fluorene-9-carboxylate_anion	1.72972	14.8082	2.91898	20.3803	0.578129	0.06753	8.56107	-5.00204	2385.06	2.12326	-900.597	10.5085	-2828.16	-6.64509	2640.57	297.393	1228.3	129.736	0.0149039	0.995006	0.995002	TRUE	66.3791	0.1	278.15	10	282.444	10	10	318.107	1	328.33	0.173496	279.067	0	0	0	0	0	0	0	0	0.0104293	0	0.176381	0.138726	0.283282	2.82139
1-(3-methoxypropyl)pyridinium_cation	bcl4_anion	1.81987	16.045	3.07112	22.0824	0.549488	0.0623247	8.81655	-4.78362	2282.88	2.06584	-859.455	9.51516	-2632.49	-7.402	2965.35	304.839	1228.3	129.759	0.0148957	0.995006	0.995002	TRUE	70.4233	0.1	278.15	10	282.513	10	10	314.821	1	328.315	0.201604	279.055	0	0	0	0	0	0	0	0	0	0	0	0.57081	1.72212	3.69111
1-(2-methoxyethyl)pyridinium_cation	tetrachloroaluminate_anion	1.8975	17.8019	3.20212	24.5004	0.527009	0.0561738	9.38174	-4.59608	2219.25	1.93344	-803.407	13.8266	-3969.48	-11.4791	4259.78	306.982	1228.3	129.762	0.0149607	0.995006	0.995002	TRUE	77.6942	0.156957	278.15	10	284.838	10	10	317.295	1	328.309	0.183837	280.611	0	0	0	0	0	0	0	0	0	0	0.130223	0.619323	0.997441	3.14623
n,n-diethyl-n-methylethylammonium_cation	tetrachloroaluminate_anion	1.93768	17.9011	3.26993	24.6369	0.51608	0.0558626	9.23838	-4.51697	2190.23	2.02166	-823.021	13.9391	-4000.76	-11.3769	4227.69	285.019	1228.3	129.789	0.0149415	0.995006	0.995002	TRUE	73.626	0.1	278.15	10	284.598	10	10	317.46	1	328.359	0.184807	280.835	0	0	0	0	0	0	0	0	0	0	0	0.0568376	0.349087	0.718179
1-(3-methoxypropyl)-1-methylpiperidinium_cation	tetrachloroaluminate_anion	1.60692	14.6786	2.71175	20.2019	0.622308	0.0681264	9.1346	-3.86988	1982.53	1.89013	-834.961	11.4651	-3090.81	-7.22371	2792.98	341.083	1228.3	129.823	0.0149848	0.995006	0.995002	TRUE	71.1218	1.57856	278.15	10	295.321	10	10	322.689	1	328.228	0.132631	279.451	0	0	0	0	0	0	0.0113428	0	0	0	0	0	0.301572	1.55543
1-(2-methoxyethyl)-3-methylimidazolium_cation	tetrachloroaluminate_anion	1.82333	16.8204	3.07694	23.1496	0.548448	0.0594517	9.22511	-3.10818	1771.19	1.43096	-664.348	13.1767	-3734.69	-10.2796	3848.34	309.986	1228.3	129.826	0.0149561	0.995006	0.995002	TRUE	74.9937	0.165177	278.15	10	284.674	10	10	317.869	1	328.302	0.180803	280.367	0	0	0	0	0	0	0	0	0	0	0.160749	1.12461	2.99625	3.31171
1-propylpyridinium_cation	tetrachloroaluminate_anion	1.8931	16.4996	3.19469	22.7081	0.528234	0.0606076	8.71565	-4.59289	2214.04	1.95401	-809.938	9.46507	-2645.05	-7.75275	3101.02	290.982	1228.3	129.847	0.0149058	0.995006	0.995002	TRUE	69.0321	0.1	278.15	10	282.432	10	10	315.511	1	328.345	0.185782	278.722	0	0	0	0	0	0	0	0	0	0	0	0.771196	0.953276	3.48397
1-ethyl-3-methylpyridinium_cation	bcl4_anion	1.93694	16.7468	3.26867	23.0483	0.516278	0.0597128	8.64603	-4.7364	2262.49	2.02853	-827.656	9.33575	-2616.03	-7.66753	3086.95	274.813	1228.3	129.879	0.0149073	0.995006	0.995002	TRUE	66.316	1.64947	278.15	10	293.312	10	10	316.781	1	328.381	0.171681	278.651	0	0	0	0	0	0	0	0	0	0	0	0.408827	1.44	1.47142
1-(ethoxymethyl)-3-methyl-imidazolium_cation	tetrachlorogallate_anion	1.7914	15.9472	3.02307	21.9478	0.558222	0.062707	8.90207	-4.96339	2350.76	2.1629	-895.114	9.36177	-2591.44	-7.30845	2942.43	352.739	1228.3	129.895	0.0149799	0.995006	0.995002	TRUE	79.4859	1.5721	278.15	10	293.662	10	10	317.294	1	328.205	0.172013	278.632	0	0	0	0	0	0	0	0	0	0	0.57931	1.71503	3.46308	2.9913
triethylphosphine_cation	bcl4_anion	1.79539	15.462	3.0298	21.28	0.556981	0.0646747	8.61204	-3.3492	1862.96	1.57807	-719.812	10.3282	-2813.12	-7.11613	2817.17	271.791	1228.3	129.942	0.0149027	0.995006	0.995002	TRUE	62.1334	0.329615	278.15	10	284.144	10	10	318.381	1	328.387	0.16834	278.989	0	0	0	0	0	0	0	0	0.194157	0	0.193768	0.749749	0.504097	2.10978
ethyl-dimethyl-2-methoxyethylammonium_cation	tetrachlorogallate_anion	1.81007	17.0709	3.05457	23.4944	0.552466	0.0585791	9.43112	-4.79944	2293.59	2.19935	-901.015	13.0997	-3726.82	-10.268	3863.66	343.772	1228.3	129.99	0.0149855	0.995006	0.995002	TRUE	81.7766	0.1	278.15	10	283.717	10	10	316.217	1	328.228	0.198388	280.231	0	0	0	0	0	0	0	0	0	0	0.0180149	0	0.872067	1.58986
1-(3-methoxypropyl)pyridinium_cation	tetrachloroferrate(iii)_hextuplet_anion	1.70128	15.031	2.87098	20.6868	0.587794	0.0665293	8.83511	-4.18045	2087.7	1.94944	-839.383	10.9854	-2990.62	-7.47907	2907.82	349.873	1228.3	129.997	0.0149508	0.995006	0.995002	TRUE	75.0978	1.30389	278.15	10	292.029	10	10	315.957	1	328.213	0.189119	278.902	0	0	0	0	0	0	0	0	0	0	0	0.57081	1.72212	3.69111
4-(2-methoxyethyl)-4-methylmorpholinium_cation	bclf3_anion	1.91662	16.9065	3.23439	23.268	0.521751	0.059149	8.82097	-5.1235	2412.36	2.16031	-878.779	8.68576	-2409.81	-6.88004	2836.37	263.495	1228.3	129.997	0.0148877	0.995006	0.995002	TRUE	64.8066	1.67778	278.15	10	293.468	10	10	315.053	1	328.408	0.202114	279.153	0	0	0	0	0	0	0	0	0	0.0253677	0.186494	0.205849	1.29608	2.28334
1-(ethoxymethyl)-3-methyl-imidazolium_cation	tetrachloroaluminate_anion	1.83639	16.985	3.09899	23.3761	0.544547	0.0588756	9.2491	-3.24752	1823.79	1.43104	-665.261	13.3255	-3787	-10.5347	3934.42	309.986	1228.3	130	0.0149844	0.995006	0.995002	TRUE	76.1434	0.1	278.15	10	284.379	10	10	318.585	1	328.302	0.175361	280.495	0	0	0	0	0	0	0	0	0	0	0.57931	1.71503	3.46308	2.9913
1-acryloyloxypropyl-3-methyl-imidazolium_cation	bcl4_anion	1.72986	15.312	2.91921	21.0736	0.578082	0.0653083	8.85159	-4.60439	2234.22	1.9744	-845.982	10.5709	-2901.36	-7.64885	2991.73	347.864	1228.3	130.105	0.0149609	0.995006	0.995002	TRUE	76.781	1.60923	278.15	10	294.119	10	10	315.107	1	328.219	0.198474	278.89	0	0	0	0	0	0	0	0	0	0	0.582535	0.406903	4.54822	1.54569
1-(2-methoxyethyl)pyridinium_cation	tetrachlorogallate_anion	1.84715	16.6654	3.11715	22.9363	0.541374	0.0600044	9.02224	-3.17936	1796.21	1.50003	-680.639	9.20943	-2592.95	-7.73771	3125.2	349.735	1228.3	130.109	0.0149953	0.995006	0.995002	TRUE	80.3808	0.203874	278.15	10	283.098	10	10	316.426	1	328.212	0.17629	278.401	0	0	0	0	0	0	0	0	0	0	0.130223	0.619323	0.997441	3.14623
1-propenyl-3-methyl-imidazolium_cation	tetrachloroferrate(iii)_hextuplet_anion	1.86374	16.7319	3.14514	23.0278	0.536556	0.0597661	8.97761	-3.31383	1846.48	1.51468	-686.467	9.30663	-2619.89	-7.82485	3148.85	320.835	1228.3	130.134	0.0149616	0.995006	0.995002	TRUE	75.2908	0.1	278.15	10	282.322	10	10	315.602	1	328.279	0.189547	278.715	0	0	0	0	0	0	0	0	0	0	0.202352	1.40126	3.67825	3.06409
ethyl-(3-methoxypropyl)-dimethylammonium_cation	chcl3_anion	1.74648	14.683	2.94726	20.2079	0.572582	0.0681062	8.40719	-4.82025	2304.03	2.21828	-921.194	11.2679	-3010.04	-6.68669	2614.1	264.621	1228.3	130.251	0.014923	0.995006	0.995002	TRUE	59.1336	1.69545	278.15	10	294.605	10	10	319.482	1	328.403	0.159799	279.239	0	0	0	0	0.0131648	0	0	0	0.0217162	0.00970101	0.0356139	0.0412892	0.0365183	2.54425
n,n-diethyl-n-methylethylammonium_cation	tetrachloroferrate(iii)_hextuplet_anion	1.89278	17.5101	3.19415	24.0988	0.528324	0.05711	9.25099	-4.40669	2149.49	2.05206	-835.745	13.6145	-3893.62	-10.8994	4070.67	313.884	1228.3	130.352	0.0150116	0.995006	0.995002	TRUE	78.4983	0.1	278.15	10	284.308	10	10	317.225	1	328.294	0.185029	280.568	0	0	0	0	0	0	0	0	0	0	0	0.0568376	0.349087	0.718179
n,n-diethyl-n-methylethylammonium_cation	tetrachlorogallate_anion	1.87732	16.6661	3.16806	22.9372	0.532675	0.0600021	8.87761	-4.43254	2160.59	2.08366	-847.919	9.15054	-2570.05	-7.49073	3045.4	327.772	1228.3	130.368	0.0150141	0.995006	0.995002	TRUE	76.109	0.1	278.15	10	282.28	10	10	318.314	1	328.26	0.155592	278.469	0	0	0	0	0	0	0	0	0	0	0	0.0568376	0.349087	0.718179
triethylphosphine_cation	tetrachloroaluminate_anion	1.7416	14.7763	2.93903	20.3363	0.574184	0.0676759	8.48432	-4.845	2308.75	2.19877	-915.058	11.4672	-3085.54	-7.1323	2760.69	287.96	1228.3	130.369	0.0149467	0.995006	0.995002	TRUE	63.9633	0.1	278.15	10	282.415	10	10	318.305	1	328.351	0.169717	279.166	0	0	0	0	0	0	0	0	0.194157	0	0.193768	0.749749	0.504097	2.10978
1-(2-ethoxy-2-oxoethyl)-3-methyl-imidazolium_cation	tetrachloroaluminate_anion	1.8678	17.8207	3.152	24.5263	0.535389	0.0561146	9.54099	-3.2663	1834.42	1.35928	-638.666	13.9068	-4000.72	-11.7356	4345.89	337.996	1228.3	130.373	0.0150618	0.995006	0.995002	TRUE	85.0863	1.52164	278.15	10	294.372	10	10	318.36	1	328.239	0.176543	280.625	0	0	0	0	0	0	0	0	0	0	0.899716	1.91056	4.17342	5.57341
1-(2-methoxyethyl)-1-methylpiperidinium_cation	tetrachloroaluminate_anion	1.70692	14.9392	2.8805	20.5605	0.58585	0.0669382	8.75211	-4.10882	2064.98	1.94275	-836.795	11.3009	-3057.65	-7.33634	2840.44	327.056	1228.3	130.417	0.0149793	0.995006	0.995002	TRUE	70.6308	0.1	278.15	10	282.435	10	10	317.575	1	328.263	0.173862	279.017	0	0	0	0	0	0	0	0	0	0	0	0.153743	0.412121	2.15063
(2-ethoxyethyl)-ethyl-dimethylammonium_cation	bcl4_anion	1.75519	15.0256	2.96196	20.6794	0.56974	0.0665531	8.56068	-4.6826	2251.74	2.1111	-883.543	11.109	-3003.34	-7.19547	2801.04	298.876	1228.3	130.426	0.0149348	0.995006	0.995002	TRUE	66.9642	0.273743	278.15	10	283.768	10	10	315.11	1	328.329	0.202967	279.211	0	0	0	0	0	0	0	0	0	0	0.0576723	0	0.447264	2.41554
(ethoxymethyl)-dimethyl-ethylammonium_cation	bcl4_anion	1.85795	16.2383	3.13537	22.3485	0.538229	0.0615826	8.73994	-3.30755	1845.35	1.50991	-687.355	9.45639	-2623.47	-7.4009	2974.67	284.85	1228.3	130.459	0.0149478	0.995006	0.995002	TRUE	67.5362	0.1	278.15	10	282.459	10	10	315.626	1	328.36	0.19465	279.078	0	0	0	0	0	0	0	0	0	0.0894463	0.0305396	0.0342722	1.03926	3.8118
1-ethyl-2,3-dimethyl-imidazolium_cation	tetrachloroaluminate_anion	1.837	15.8195	3.10002	21.7721	0.544366	0.0632132	8.6116	-3.02393	1736.13	1.46873	-671.49	9.6106	-2640.05	-7.26811	2902.75	293.984	1228.3	130.474	0.0149549	0.995006	0.995002	TRUE	68.0919	1.16435	278.15	10	290.407	10	10	315.851	1	328.339	0.1883	278.927	0	0	0	0	0	0	0	0	0	0	0	0	0.37893	0.643001
trifluoroethylamine_cation	tetrachloroferrate(iii)_hextuplet_anion	1.84435	17.9229	3.11243	24.6669	0.542195	0.0557946	9.71769	-6.69001	3238.27	1.50197	-746.229	15.7974	-4529.31	-10.251	3878.03	297.722	1228.3	130.5	0.0151286	0.995006	0.995002	TRUE	90.8197	1.45608	278.15	10	294.76	10	10	322.475	1	326.011	0.19247	283.494	0.273235	0.447057	1.34632	2.26243	1.92698	5.95055	10.1468	6.74959	1.71898	1.14678	1.54894	2.13165	2.51291	4.31327
(2-ethoxyethyl)-ethyl-dimethylammonium_cation	tetrachloroferrate(iii)_hextuplet_anion	1.65888	14.4189	2.79943	19.8445	0.602817	0.0693533	8.69197	-4.10341	2064.27	2.00203	-862.576	11.9535	-3195.66	-7.01572	2696.63	343.91	1228.3	130.544	0.0149764	0.995006	0.995002	TRUE	72.7517	1.65077	278.15	10	294.98	10	10	315.368	1	328.228	0.201539	279.195	0	0	0	0	0	0	0	0	0	0	0.0576723	0	0.447264	2.41554
1-(2-methoxyethyl)pyridinium_cation	tetrachloroferrate(iii)_hextuplet_anion	1.85303	17.4134	3.12707	23.9657	0.539658	0.0574272	9.39725	-3.15218	1785.31	1.46764	-669.859	13.5359	-3872.23	-11.0046	4103.56	335.847	1228.3	130.545	0.0150677	0.995006	0.995002	TRUE	83.012	1.54056	278.15	10	294.568	10	10	318.741	1	328.243	0.172738	280.562	0	0	0	0	0	0	0	0	0	0	0.130223	0.619323	0.997441	3.14623
1-ethyl-2,3-dimethyl-imidazolium_cation	tetrachloroferrate(iii)_hextuplet_anion	1.79929	15.5148	3.03638	21.3528	0.555775	0.0644544	8.62275	-4.64277	2230.24	2.15631	-886.528	10.368	-2842.36	-7.46895	2939.42	322.849	1228.3	130.605	0.0149825	0.995006	0.995002	TRUE	73.0555	0.242508	278.15	10	283.522	10	10	315.126	1	328.275	0.197572	278.972	0	0	0	0	0	0	0	0	0	0	0	0	0.37893	0.643001
1-acryloyloxypropyl-3-methyl-imidazolium_cation	tetrachloroferrate(iii)_hextuplet_anion	1.61124	14.3431	2.71904	19.7402	0.620641	0.0697198	8.90193	-4.03978	2049.53	1.88419	-834.665	11.9233	-3215.41	-7.44256	2848.03	392.898	1228.3	130.618	0.0150284	0.995006	0.995002	TRUE	81.2019	1.60169	278.15	10	294.87	10	10	315.382	1	328.118	0.19931	279.032	0	0	0	0	0	0	0	0	0	0	0.582535	0.406903	4.54822	1.54569
1-ethyl-1-methyl-pyrrolidinium_cation	tetrachlorogallate_anion	1.90569	17.9157	3.21595	24.657	0.524743	0.055817	9.40112	-4.64221	2234.38	2.09762	-850.914	13.7162	-3941.81	-11.3168	4218.58	325.756	1228.3	130.639	0.0150859	0.995006	0.995002	TRUE	83.0015	1.53546	278.15	10	294.439	10	10	319.73	1	328.265	0.161849	280.772	0	0	0	0	0	0	0	0	0	0	0	0.0729762	0.285205	0.660398
o-methyl-n,n,n,n-tetramethylisouronium_cation	bcl4_anion	1.69831	14.2026	2.86598	19.5468	0.58882	0.0704096	8.36278	-4.74249	2280.6	2.18299	-918.838	12.6745	-3361.45	-6.86442	2613.37	283.822	1228.3	130.652	0.0149263	0.995006	0.995002	TRUE	62.4356	1.71967	278.15	10	295.006	10	10	314.996	1	328.363	0.213096	279.559	0	0	0	0	0	0	0	0	0	0	0	0	0	0.154752
tetra-ethylammonium_cation	chcl3_anion	1.80834	14.9895	3.05166	20.6297	0.552993	0.0667135	8.28908	-4.89179	2325.07	2.29868	-935.805	10.6723	-2853.55	-6.4659	2566.04	248.622	1228.3	130.682	0.0149521	0.995006	0.995002	TRUE	57.1661	1.72091	278.15	10	294.45	10	10	319.806	1	328.439	0.156031	279.251	0	0	0	0	0	0	0	0	0	0	0	0	0	1.30339
(ethoxymethyl)-dimethyl-ethylammonium_cation	tetrachloroferrate(iii)_hextuplet_anion	1.74646	15.0373	2.94723	20.6955	0.572587	0.0665015	8.61013	-4.65626	2241.81	2.15752	-897.259	10.8832	-2954.57	-7.28173	2843.76	329.884	1228.3	130.727	0.0149919	0.995006	0.995002	TRUE	73.244	0.1	278.15	10	282.454	10	10	315.043	1	328.259	0.202626	279.107	0	0	0	0	0	0	0	0	0	0.0894463	0.0305396	0.0342722	1.03926	3.8118
1-(ethoxymethyl)pyridinium_cation	tetrachloroaluminate_anion	1.8882	17.3112	3.18641	23.8251	0.529606	0.0577661	9.16812	-4.64211	2236.46	1.93468	-806.169	13.4691	-3843.51	-10.8794	4054.57	306.982	1228.3	130.753	0.01506	0.995006	0.995002	TRUE	77.3542	1.5791	278.15	10	294.447	10	10	318.918	1	328.308	0.167127	280.512	0	0	0	0	0	0	0	0	0	0	0	0.63384	2.4915	3.42096
1-ethyl-2,3-dimethyl-imidazolium_cation	bcl4_anion	1.91377	16.9593	3.22957	23.3407	0.52253	0.0589647	8.86174	-4.65717	2238.18	2.01745	-827.449	12.8982	-3649.88	-9.99717	3761.25	277.815	1228.3	130.798	0.0150067	0.995006	0.995002	TRUE	69.6287	1.64354	278.15	10	294.269	10	10	317.44	1	328.375	0.179502	280.134	0	0	0	0	0	0	0	0	0	0	0	0	0.37893	0.643001
1-(2-ethoxy-2-oxoethyl)-3-methyl-imidazolium_cation	tetrachloroferrate(iii)_hextuplet_anion	1.81728	17.3362	3.06674	23.8595	0.550272	0.0576826	9.53965	-3.14878	1792.48	1.39728	-655.142	13.5687	-3885.71	-11.1466	4150.44	366.861	1228.3	130.842	0.0151195	0.995006	0.995002	TRUE	89.19	0.235716	278.15	10	285.327	10	10	318.122	1	328.174	0.177498	280.386	0	0	0	0	0	0	0	0	0	0	0.899716	1.91056	4.17342	5.57341
1-propylpyridinium_cation	tetrachloroferrate(iii)_hextuplet_anion	1.85043	16.1152	3.12269	22.179	0.540415	0.0620533	8.70887	-3.14312	1778.55	1.48015	-673.748	9.41329	-2609.76	-7.41872	2978.65	319.847	1228.3	130.952	0.0150306	0.995006	0.995002	TRUE	74.5023	1.49147	278.15	10	292.705	10	10	315.974	1	328.28	0.185121	278.789	0	0	0	0	0	0	0	0	0	0	0	0.771196	0.953276	3.48397
acetylcholine_acetate_cation	bf4_anion	1.85709	16.4858	3.13392	22.689	0.538478	0.0606584	8.87722	-5.12915	2443.85	2.33211	-945.615	8.53593	-2281.64	-5.38861	2303.3	233.018	1228.3	130.959	0.0150039	0.995006	0.995002	TRUE	56.3677	0.610402	278.15	10	286.04	10	10	323.044	1	328.473	0.129957	279.174	0	0	0	0	0	0.0117857	0	0	0.0498243	0.020613	0.123283	0.317514	1.40379	4.16319
butyltrimethylammonium_cation	chcl3_anion	1.88224	16.0614	3.17637	22.105	0.531281	0.0622611	8.53311	-4.72106	2258.77	2.14246	-871.917	9.38204	-2570.04	-6.83964	2773.44	234.595	1228.3	130.963	0.0150206	0.995006	0.995002	TRUE	56.4366	1.69983	278.15	10	294.136	10	10	323.969	1	328.468	0.1164	279.215	0	0	0	0	0	0	0.00775543	0	0.019425	0.0174258	0.062964	0.115199	0.157159	2.12796
trifluoroethyldimethylamine_cation	tetrachloroferrate(iii)_hextuplet_anion	1.84894	16.9025	3.12017	23.2626	0.54085	0.0591627	9.14174	-6.81943	3055.49	2.32419	-965.635	13.67	-3874.3	-9.60921	3645.95	325.776	1228.3	130.997	0.0151098	0.995006	0.995002	TRUE	85.2976	1.54968	278.15	10	293.928	10	10	318.539	1	327.774	0.191453	280.961	0.306676	0.324657	1.42177	1.19659	0.222095	0.977137	0.458554	2.01417	0.507629	0.772502	1.63929	1.77011	5.24893	7.62285
tetramethylammonium_cation	9h-fluorene-9-carbonitrile_anion	1.79114	14.7629	3.02263	20.318	0.558304	0.0677372	8.24221	-4.83699	2310.08	2.06794	-868.93	11.7917	-3175	-7.3098	2807.48	264.366	1228.3	131.009	0.0149658	0.995006	0.995002	TRUE	60.8355	0.1	278.15	10	282.401	10	10	316.373	1	328.406	0.189994	279.29	0	0	0	0	0	0	0	0	0.0104293	0	0.176381	0.138726	0.283282	2.82139
trifluoroethylmethylamine_cation	tetrachloroferrate(iii)_hextuplet_anion	1.89373	18.2222	3.19575	25.0789	0.528058	0.054878	9.62241	-5.66527	2783.79	1.73188	-790.381	14.7553	-4241.95	-10.6443	4016.62	311.749	1228.3	131.012	0.0151527	0.995006	0.995002	TRUE	89.7135	0.100854	278.15	10	285.789	10	10	320.758	1	326.4	0.1871	282.212	0.130246	1.08905	1.64075	2.52244	1.81306	3.85625	2.5887	2.33567	1.04732	1.13886	1.25806	2.92885	3.99379	5.84691
(2-ethoxyethyl)-ethyl-dimethylammonium_cation	tetrachloroaluminate_anion	1.68987	14.4959	2.85173	19.9504	0.591761	0.0689852	8.57809	-4.20362	2100.72	1.97454	-851.848	12.1017	-3240.49	-7.15765	2739.54	315.045	1228.3	131.095	0.0150321	0.995006	0.995002	TRUE	68.0235	1.67761	278.15	10	294.891	10	10	318.563	1	328.29	0.167606	279.204	0	0	0	0	0	0	0	0	0	0	0.0576723	0	0.447264	2.41554
di-ethyl-di-isopropylammonium_cation	tetrachloroferrate(iii)_hextuplet_anion	1.83796	15.9377	3.10165	21.9347	0.54408	0.0627444	8.67137	-4.49039	2178.41	2.16349	-880.22	9.28113	-2560.16	-7.03242	2852.45	327.911	1228.3	131.21	0.0150459	0.995006	0.995002	TRUE	75.9141	0.1	278.15	10	282.504	10	10	314.913	1	328.264	0.200679	279.099	0	0	0	0	0	0	0	0	0	0	0	0	0	0.39212
triethylsulfonium_cation	tetrachloroaluminate_anion	1.90985	16.9181	3.22296	23.284	0.5236	0.0591083	8.85831	-4.55151	2203.15	1.9987	-821.02	13.2511	-3755.45	-10.2187	3829.32	288.043	1228.3	131.231	0.0150605	0.995006	0.995002	TRUE	72.5192	0.495778	278.15	10	286.607	10	10	317.676	1	328.351	0.178778	280.334	0	0	0	0	0	0	0	0	0	0	0	0	0.45187	1.27078
n,n,n',n'-tetramethyl-1,2-ethanediamine_cation	tetrachloroferrate(iii)_hextuplet_anion	1.7751	15.2234	2.99556	20.9517	0.563349	0.0656882	8.5761	-4.80445	2290.91	2.21629	-912.149	10.5537	-2869.35	-7.16795	2822.01	314.872	1228.3	131.25	0.0150731	0.995006	0.995002	TRUE	70.7368	1.65836	278.15	10	294.257	10	10	319.792	1	328.289	0.15163	278.979	0	0	0	0	0	0	0.376019	0.661738	0.261392	0.174876	0.469738	0.222006	0.772229	2.2023
1-methyl-1-propylpyrrolidinium_cation	tetrachloroaluminate_anion	1.76177	14.7305	2.97306	20.2733	0.567612	0.0678864	8.36121	-4.62709	2227.48	2.10114	-877.7	11.8814	-3202.26	-7.40835	2837.22	297.03	1228.3	131.321	0.0150156	0.995006	0.995002	TRUE	66.7058	1.71039	278.15	10	294.657	10	10	315.712	1	328.333	0.195455	279.251	0	0	0	0	0	0	0	0	0	0	0	0	0.409785	1.07312
1-methyl-2-propylpyrazolium_cation	tetrachloroaluminate_anion	1.9346	16.7533	3.26472	23.0572	0.516903	0.0596898	8.65982	-4.6551	2238	1.94712	-802.718	9.42548	-2650.48	-7.94207	3177.91	293.986	1228.3	131.33	0.0150461	0.995006	0.995002	TRUE	71.8489	0.1	278.15	10	282.34	10	10	315.537	1	328.339	0.186927	278.886	0	0	0	0	0	0	0	0	0	0	0	0.252342	0.515039	3.8754
(ethoxymethyl)-dimethyl-ethylammonium_cation	tetrachloroaluminate_anion	1.78376	15.2938	3.01017	21.0485	0.560614	0.065386	8.57391	-4.7692	2282.63	2.12745	-885.086	10.749	-2932.38	-7.4531	2911.75	301.019	1228.3	131.337	0.0150218	0.995006	0.995002	TRUE	69.1348	1.70166	278.15	10	294.336	10	10	315.016	1	328.324	0.206539	279.418	0	0	0	0	0	0	0	0	0	0.0894463	0.0305396	0.0342722	1.03926	3.8118
1-(ethoxymethyl)pyridinium_cation	tetrachloroferrate(iii)_hextuplet_anion	1.83984	16.8601	3.10481	23.2042	0.543527	0.0593117	9.1639	-3.18272	1797.72	1.46707	-672.698	13.1084	-3720.89	-10.2992	3861.87	335.847	1228.3	131.355	0.0151151	0.995006	0.995002	TRUE	81.4737	0.1	278.15	10	283.808	10	10	317.476	1	328.244	0.182271	280.134	0	0	0	0	0	0	0	0	0	0	0	0.63384	2.4915	3.42096
1-propenyl-3-methyl-imidazolium_cation	tetrachloroaluminate_anion	1.91115	17.2581	3.22515	23.752	0.523245	0.0579437	9.03022	-4.80365	2293.27	1.98496	-820.711	13.2465	-3771.85	-10.6374	3974.9	291.97	1228.3	131.368	0.0151184	0.995006	0.995002	TRUE	74.7825	0.1	278.15	10	284.369	10	10	320.804	1	328.341	0.150641	280.589	0	0	0	0	0	0	0	0	0	0	0.202352	1.40126	3.67825	3.06409
propyl-dimethyl-isopropylammonium_cation	chcl3_anion	1.78788	14.408	3.01712	19.8295	0.559323	0.0694057	8.05874	-4.85208	2306.3	2.29326	-935.879	12.0183	-3173.19	-6.44422	2493.43	248.622	1228.3	131.422	0.0149818	0.995006	0.995002	TRUE	56.9169	0.1	278.15	10	282.419	10	10	316.846	1	328.441	0.189086	279.497	0	0	0	0	0	0	0	0	0	0	0	0.126689	0.12793	1.04206
1-(3-cyanopropyl)-3-methylimidazolium_cation	pf6_anion	1.89797	15.9953	3.20291	22.014	0.526879	0.0625184	8.42758	-5.48195	2549.67	2.10299	-871.08	9.54961	-2635.85	-7.31093	2930.8	295.162	1228.3	131.425	0.0150554	0.995006	0.995002	TRUE	72.5916	1.6784	278.15	10	293.425	10	10	315.605	1	328.337	0.196427	279.027	0	0	0	0	0	0	0	0	0	0	0.507019	0.922567	3.11202	4.22147
1-ethyl-3-methyl-imidazolium_cation	tetrachlorogallate_anion	1.89443	17.0977	3.19693	23.5312	0.527864	0.0584875	9.02525	-4.78636	2282.53	2.09752	-854.368	12.8853	-3661.35	-10.217	3845.11	322.717	1228.3	131.449	0.0151125	0.995006	0.995002	TRUE	79.6906	0.1	278.15	10	283.531	10	10	317.313	1	328.273	0.179073	279.933	0	0	0	0	0	0	0	0	0	0	0.471941	1.11869	2.43759	3.14977
trifluoroethyldimethylamine_cation	tetrachloroaluminate_anion	1.9364	18.2257	3.26775	25.0837	0.516423	0.0548675	9.41219	-4.75169	2399.06	1.73491	-766.765	14.338	-4122.99	-11.0259	4132.65	296.911	1228.3	131.523	0.0151803	0.995006	0.995002	TRUE	83.5441	0.1	278.15	10	285.55	10	10	321.854	1	327.457	0.163776	281.841	0.306676	0.324657	1.42177	1.19659	0.222095	0.977137	0.458554	2.01417	0.507629	0.772502	1.63929	1.77011	5.24893	7.62285
tetramethylammonium_cation	2,3,4,6-tetrachlorophenol_anion	1.89501	15.9858	3.19791	22.0009	0.527703	0.0625555	8.43575	-4.15953	2057.98	1.97719	-808.014	9.66927	-2692.39	-7.26413	2941.95	305.03	1228.3	131.533	0.0150664	0.995006	0.995002	TRUE	71.7684	0.1	278.15	10	282.187	10	10	316.011	1	328.313	0.178956	278.766	0	0	0	0	0	0	0	0	0.0104293	0	0.176381	0.138726	0.283282	2.82139
butyltrimethylammonium_cation	tetrachloroaluminate_anion	1.83617	15.4974	3.09862	21.3288	0.544611	0.0645268	8.44007	-3.12359	1777.97	1.49182	-682.133	10.5287	-2879.85	-7.45448	2924.9	285.019	1228.3	131.554	0.0150404	0.995006	0.995002	TRUE	66.6067	0.755927	278.15	10	287.217	10	10	316.149	1	328.359	0.18884	279.105	0	0	0	0	0	0	0.00775543	0	0.019425	0.0174258	0.062964	0.115199	0.157159	2.12796
(ethoxycarbonylmethyl)-ethyl-dimethylammonium_cation	tetrachloroferrate(iii)_hextuplet_anion	1.81098	15.9842	3.05611	21.9987	0.552187	0.0625618	8.82627	-3.0631	1761.17	1.42914	-664.467	9.4426	-2623.86	-7.48801	3005.51	357.894	1228.3	131.61	0.0151453	0.995006	0.995002	TRUE	81.8882	0.1	278.15	10	282.467	10	10	317.927	1	328.193	0.164776	278.621	0	0	0	0	0	0	0.0273752	0.020083	0.0314031	0.0477349	0.482445	0.790838	1.67915	4.35244
1,3-methyl-imidazolium_cation	pf6_anion	1.90741	15.5111	3.21883	21.3476	0.524272	0.06447	8.13203	-5.93631	2692.91	2.28052	-927.652	10.9553	-2974.2	-7.33638	2858.21	242.099	1228.3	131.646	0.0150115	0.995006	0.995002	TRUE	60.0883	0.203171	278.15	10	283.084	10	10	316.001	1	328.456	0.19699	279.338	0	0	0	0	0	0	0	0	0	0	0.213773	1.06351	2.92219	2.44674
tetramethylammonium_cation	2,4,6-trichlorophenol_anion	1.90706	15.5943	3.21825	21.4621	0.524367	0.0641259	8.17715	-4.17187	2065.15	2.02045	-821.386	9.78781	-2689.71	-6.84191	2774.67	270.585	1228.3	131.653	0.0150423	0.995006	0.995002	TRUE	64.4614	0.1	278.15	10	282.303	10	10	316.533	1	328.391	0.177652	278.992	0	0	0	0	0	0	0	0	0.0104293	0	0.176381	0.138726	0.283282	2.82139
(ethoxycarbonylmethyl)-ethyl-dimethylammonium_cation	tetrachloroaluminate_anion	1.85472	16.3298	3.12993	22.4744	0.539165	0.0612378	8.80444	-3.17312	1801.13	1.39842	-651.297	9.50087	-2658.48	-7.79675	3117.52	329.029	1228.3	131.661	0.0151076	0.995006	0.995002	TRUE	77.8172	1.13753	278.15	10	289.891	10	10	315.892	1	328.26	0.187531	278.884	0	0	0	0	0	0	0.0273752	0.020083	0.0314031	0.0477349	0.482445	0.790838	1.67915	4.35244
1-(2-methoxy-2-oxoethyl)-3-methyl-imidazolium_cation	pf6_anion	1.9091	16.0818	3.2217	22.133	0.523806	0.0621822	8.42373	-5.23111	2443.83	2.14274	-873.922	9.32054	-2567.27	-7.14342	2879.96	300.135	1228.3	131.748	0.0150909	0.995006	0.995002	TRUE	73.2098	0.1	278.15	10	282.52	10	10	316.022	1	328.325	0.187592	278.952	0	0	0	0	0	0	0	0	0	0.361117	0.316051	2.2445	4.56476	5.50372
1-propenyl-3-methyl-imidazolium_cation	tetrachlorogallate_anion	1.86012	16.1307	3.13904	22.2003	0.537599	0.0619937	8.67184	-3.34583	1858.12	1.54517	-696.136	9.29367	-2576.07	-7.33472	2955.6	334.723	1228.3	131.751	0.0151211	0.995006	0.995002	TRUE	78.947	0.1	278.15	10	282.512	10	10	316.054	1	328.247	0.186844	278.812	0	0	0	0	0	0	0	0	0	0	0.202352	1.40126	3.67825	3.06409
1-(ethoxymethyl)pyridinium_cation	tetrachlorogallate_anion	1.83551	16.1738	3.09751	22.2597	0.544808	0.0618283	8.81162	-3.21285	1809.29	1.49736	-682.556	9.30191	-2588	-7.4439	2999.01	349.735	1228.3	131.817	0.0151677	0.995006	0.995002	TRUE	80.9413	1.62073	278.15	10	293.68	10	10	318.902	1	328.211	0.15577	278.624	0	0	0	0	0	0	0	0	0	0	0	0.63384	2.4915	3.42096
1-methyl-3-(1-methylethyl)imidazolium_cation	bcl4_anion	1.84259	15.5128	3.10945	21.3499	0.542715	0.064463	8.41901	-3.28827	1828.54	1.53102	-693.842	10.7294	-2927.93	-7.46396	2916.18	277.817	1228.3	131.842	0.0150584	0.995006	0.995002	TRUE	65.2714	0.1	278.15	10	282.412	10	10	316.196	1	328.375	0.188975	279.17	0	0	0	0	0	0	0	0	0	0	0.420096	1.21546	2.96388	2.23775
1-methyl-2-propylpyrazolium_cation	tetrachloroferrate(iii)_hextuplet_anion	1.88666	16.2968	3.18383	22.4289	0.530036	0.0613619	8.63787	-4.53858	2196.63	1.97989	-816.951	9.37842	-2613.27	-7.56486	3038.01	322.851	1228.3	131.86	0.0151465	0.995006	0.995002	TRUE	76.5105	0.554001	278.15	10	285.705	10	10	318.543	1	328.271	0.154934	278.682	0	0	0	0	0	0	0	0	0	0	0	0.252342	0.515039	3.8754
1-(ethoxymethyl)-1-methylpyrrolidinium_cation	bcl4_anion	1.76994	14.6894	2.98686	20.2168	0.56499	0.0680762	8.29937	-4.82753	2301.93	2.12058	-885.977	12.0022	-3228.3	-7.35339	2812.38	296.86	1228.3	131.882	0.0150679	0.995006	0.995002	TRUE	67.4963	0.207989	278.15	10	283.217	10	10	315.812	1	328.333	0.196401	279.311	0	0	0	0	0	0	0	0	0	0	0	0.0437475	0.352821	1.95616
(ethoxycarbonylmethyl)-ethyl-dimethylammonium_cation	chcl3_anion	1.89552	15.8227	3.19878	21.7765	0.527559	0.0632002	8.34742	-4.34291	2126.77	1.97323	-811.808	9.36312	-2550.33	-6.84548	2759.65	278.605	1228.3	132.036	0.0150919	0.995006	0.995002	TRUE	66.7883	1.72458	278.15	10	294.148	10	10	316.929	1	328.372	0.175126	279.029	0	0	0	0	0	0	0.0273752	0.020083	0.0314031	0.0477349	0.482445	0.790838	1.67915	4.35244
1-(3-methoxypropyl)-1-methylpyrrolidinium_cation	tetrachloroindium_anion	1.67116	15.0671	2.82016	20.7365	0.598387	0.0663699	9.01595	-4.07242	2059.1	1.99062	-854.822	10.4095	-2837.89	-7.21251	2846.19	414.894	1228.3	132.046	0.0152296	0.995006	0.995002	TRUE	87.9222	1.58539	278.15	10	294.412	10	10	319.733	1	328.063	0.151252	278.765	0	0	0	0	0	0	0	0	0.0123879	0	0	0	1.33182	1.13579
1-ethyl-2-methylpyrrolidine_cation	tetrachlorogallate_anion	1.9027	16.2575	3.21088	22.3748	0.52557	0.0615102	8.54443	-4.88001	2319.05	2.16582	-875.475	9.09701	-2524.9	-7.02327	2871.72	325.756	1228.3	132.055	0.0151571	0.995006	0.995002	TRUE	78.0758	0.157714	278.15	10	282.808	10	10	317.474	1	328.266	0.168681	278.758	0	0	0	0.527301	0.867101	0.843931	0.714962	1.11769	0.877057	0.603446	0.276266	0.461933	0.376969	0.359557
1,3-diethylimidazolium_cation	bcl4_anion	1.81286	14.8822	3.05928	20.482	0.551615	0.0671945	8.20922	-5.0565	2373.13	2.1986	-904.265	11.8539	-3193.29	-7.37366	2826.12	277.817	1228.3	132.122	0.0150861	0.995006	0.995002	TRUE	64.4116	1.74356	278.15	10	294.485	10	10	317.126	1	328.375	0.181128	279.3	0	0	0	0	0	0	0	0	0	0	0	1.05219	3.38004	3.38287
1-(3-methoxypropyl)-1-methylpiperidinium_cation	tetrachloroferrate(iii)_hextuplet_anion	1.58701	14.8772	2.67815	20.4752	0.630115	0.0672168	9.37436	-5.61327	2512.39	2.63859	-1065.12	10.8265	-2932.2	-7.13119	2793.72	369.948	1228.3	132.136	0.0151032	0.995006	0.995002	TRUE	60.3239	0.1	278.15	10	273.424	10	10	320.005	1	328.16	0.1	273.424	0	0	0	0	0	0	0.0113428	0	0	0	0	0	0.301572	1.55543
tetra-ethylammonium_cation	tetrachloroaluminate_anion	1.7881	14.8316	3.0175	20.4124	0.559252	0.0674237	8.29459	-4.43585	2159.08	2.09902	-869.35	11.4935	-3098.65	-7.24602	2799.1	299.046	1228.3	132.136	0.0150884	0.995006	0.995002	TRUE	68.0388	0.764797	278.15	10	287.414	10	10	315.452	1	328.328	0.198071	279.33	0	0	0	0	0	0	0	0	0	0	0	0	0	1.30339
1-(2-ethoxyethyl)-1-methylpyrrolidinium_cation	bcl4_anion	1.6766	14.1617	2.82934	19.4905	0.596444	0.0706128	8.44668	-4.29516	2131.54	1.98979	-859.885	12.9181	-3426.84	-6.95012	2633.5	310.887	1228.3	132.24	0.0151383	0.995006	0.995002	TRUE	67.263	1.71511	278.15	10	295.14	10	10	319.867	1	328.299	0.157427	279.37	0	0	0	0	0	0	0	0	0	0	0.0298594	0.0347081	0.384624	1.11891
1-ethyl-2-methylpyrrolidine_cation	tetrachloroferrate(iii)_hextuplet_anion	1.93551	17.2539	3.26626	23.7462	0.516659	0.0579579	8.9144	-4.90021	2328.88	2.12082	-858.473	13.4577	-3834.17	-10.4722	3927.24	311.868	1228.3	132.284	0.0151977	0.995006	0.995002	TRUE	80.3647	0.140256	278.15	10	284.335	10	10	318.471	1	328.297	0.173313	280.499	0	0	0	0.527301	0.867101	0.843931	0.714962	1.11769	0.877057	0.603446	0.276266	0.461933	0.376969	0.359557
tetra-ethylammonium_cation	tetrachloroferrate(iii)_hextuplet_anion	1.76365	14.7615	2.97624	20.3159	0.567005	0.067744	8.36982	-4.34623	2126.43	2.12838	-879.391	11.3164	-3047.37	-7.10255	2757.57	327.911	1228.3	132.467	0.0151432	0.995006	0.995002	TRUE	73.447	0.1	278.15	10	282.443	10	10	315.373	1	328.263	0.198488	279.28	0	0	0	0	0	0	0	0	0	0	0	0	0	1.30339
4-cyano-1-butylpyridinium_cation	tetrachloroferrate(iii)_hextuplet_anion	1.86315	16.069	3.14414	22.1155	0.536727	0.0622316	8.62467	-4.94266	2357.44	1.91581	-810.045	9.50163	-2650.99	-7.64572	3063.65	358.884	1228.3	132.548	0.0152295	0.995006	0.995002	TRUE	85.7306	0.1	278.15	10	282.395	10	10	316.309	1	328.192	0.180086	278.681	0	0	0	0	0	0	0	0	0	0	0.887632	1.4352	4.60398	7.89541
n-allylpiperidine_cation	tetrachloroferrate(iii)_hextuplet_anion	1.91399	16.2049	3.22994	22.3025	0.52247	0.0617098	8.46656	-4.90931	2335.1	2.06141	-844.32	9.24987	-2568.99	-7.20965	2925.64	323.879	1228.3	132.555	0.0151877	0.995006	0.995002	TRUE	78.8904	0.140542	278.15	10	282.694	10	10	315.864	1	328.271	0.186708	278.876	0	0.222827	0.160992	0.428531	1.47139	0.231775	0.353852	1.43087	1.3012	0.474901	0.620629	0.362919	0.768381	0.305151
diethyl-methyl-(2-methoxyethyl)ammonium_cation	tetrachlorogallate_anion	1.69503	14.4602	2.86043	19.9013	0.589961	0.0691553	8.53096	-4.16633	2087.38	2.03585	-866.919	11.8096	-3157.5	-6.96394	2684.96	357.798	1228.3	132.606	0.0152001	0.995006	0.995002	TRUE	77.4854	1.68151	278.15	10	294.899	10	10	317.777	1	328.194	0.175312	279.189	0	0	0	0	0	0	0	0	0	0	0.0338035	0	0.319471	1.63778
1-ethyl-2-methylpyrazolium_cation	bclf3_anion	1.92734	15.5071	3.25248	21.3422	0.518849	0.0644864	8.04586	-5.50386	2522.34	2.31441	-925.572	11.5587	-3108.43	-7.17973	2770.47	214.426	1228.3	132.626	0.015062	0.995006	0.995002	TRUE	53.3601	0.1	278.15	10	282.358	10	10	316.288	1	328.518	0.192503	279.528	0	0	0	0	0	0	0	0	0	0	0.211937	0	0.797074	2.79547
ethyl-(3-methoxypropyl)-dimethylammonium_cation	tetrachloroindium_anion	1.73843	15.795	2.93367	21.7384	0.575233	0.0633112	9.0858	-4.47802	2186.34	2.11761	-882.566	9.17182	-2536.59	-7.09489	2880.64	402.883	1228.3	132.649	0.0152521	0.995006	0.995002	TRUE	77.1421	0.727745	278.15	10	282.906	10	10	321.716	1	328.085	0.1	275.66	0	0	0	0	0.0131648	0	0	0	0.0217162	0.00970101	0.0356139	0.0412892	1.04491	2.54425
1-methyl-1-propylpyrrolidinium_cation	tetrachloroferrate(iii)_hextuplet_anion	1.73457	14.6004	2.92716	20.0942	0.576512	0.0684915	8.41728	-4.52623	2190.94	2.13415	-889.248	11.8042	-3173.3	-7.23727	2781.1	325.895	1228.3	132.869	0.0152209	0.995006	0.995002	TRUE	72.1275	0.203407	278.15	10	283.19	10	10	320.146	1	328.264	0.149863	279.189	0	0	0	0	0	0	0	0	0	0	0	0	0.409785	1.07312
diethyl-methyl-propylammonium_cation	bcl4_anion	1.80474	14.5781	3.04557	20.0635	0.554098	0.0685962	8.07767	-4.7299	2264.83	2.14891	-887.162	12.0477	-3221.41	-7.06416	2709.25	282.877	1228.3	132.87	0.0151429	0.995006	0.995002	TRUE	65.5167	0.1	278.15	10	282.403	10	10	316.056	1	328.364	0.19442	279.434	0	0	0	0	0	0	0	0	0.0136072	0	0	0	0.201537	1.40385
4-cyano-1-butylpyridinium_cation	tetrachloroaluminate_anion	1.91458	16.5104	3.23094	22.723	0.522308	0.0605679	8.62352	-5.06586	2401.18	1.87592	-792.992	9.55251	-2688.75	-8.02939	3204.83	330.019	1228.3	132.873	0.0152312	0.995006	0.995002	TRUE	81.5978	0.1	278.15	10	282.264	10	10	315.846	1	328.258	0.186452	278.872	0	0	0	0	0	0	0	0	0	0	0.887632	1.4352	4.60398	7.89541
1-(2-methoxyethyl)-1-methylpyrrolidinium_cation	tetrachloroindium_anion	1.78586	15.9005	3.01372	21.8835	0.559955	0.0628913	8.90354	-4.57563	2216.34	2.14537	-883.436	9.02792	-2493.51	-7.0239	2858.78	400.867	1228.3	132.874	0.0152684	0.995006	0.995002	TRUE	77.5159	1.65805	278.15	10	290.895	10	10	321.185	1	328.09	0.1	275.426	0	0	0	0	0	0	0	0	0	0.0254503	0	0.229685	1.23663	1.18258
1-(2-ethoxy-2-oxoethyl)-3-methyl-imidazolium_cation	tetrachlorogallate_anion	1.81927	16.6958	3.0701	22.9781	0.549671	0.0598952	9.17721	-3.1793	1803.9	1.42685	-663.685	12.8672	-3650.85	-10.1792	3827.14	380.749	1228.3	132.938	0.015299	0.995006	0.995002	TRUE	90.9493	1.59693	278.15	10	294.109	10	10	317.459	1	328.143	0.178745	279.744	0	0	0	0	0	0	0	0	0	0	0.899716	1.91056	4.17342	5.57341
4-(2-methoxyethyl)-4-methylmorpholinium_cation	asf6_anion	1.89798	16.2365	3.20292	22.346	0.526877	0.0615895	8.55465	-5.07922	2398.33	2.12802	-868.755	9.29185	-2592.73	-7.3788	2989.12	349.147	1228.3	132.938	0.0152749	0.995006	0.995002	TRUE	84.1852	0.57804	278.15	10	285.717	10	10	318.46	1	328.212	0.158925	278.68	0	0	0	0	0	0	0	0	0	0.0253677	0.186494	0.205849	1.29608	2.28334
1-ethyl-pyridinium_cation	bclf3_anion	1.83465	14.3463	3.09606	19.7446	0.545063	0.0697043	7.81964	-3.89549	2039.86	1.78171	-781.034	10.2122	-2565.49	-5.1952	2067.6	211.422	1228.3	132.939	0.0150961	0.995006	0.995002	TRUE	50.8174	0.158557	278.15	10	283.1	10	10	318.587	1	328.524	0.177451	279.647	0	0	0	0	0	0	0	0	0	0	0	0.936101	0.809413	4.32722
1-(3-methoxypropyl)pyridinium_cation	tetrachlorogallate_anion	1.69311	14.3007	2.85721	19.6817	0.590628	0.0699268	8.44637	-4.20719	2098.18	1.9865	-851.985	12.332	-3301.8	-7.23462	2756.56	363.761	1228.3	132.946	0.0152179	0.995006	0.995002	TRUE	79.0276	1.07786	278.15	10	290.114	10	10	315.859	1	328.183	0.195587	279.269	0	0	0	0	0	0	0	0	0	0	0	0.57081	1.72212	3.69111
4-(2-methoxyethyl)-4-methylmorpholinium_cation	pf6_anion	1.84109	15.2818	3.10693	21.032	0.543156	0.0654374	8.30039	-5.08878	2403.39	2.15917	-889.382	10.5035	-2849.91	-7.04121	2779.91	305.195	1228.3	132.948	0.0151849	0.995006	0.995002	TRUE	72.9293	0.1	278.15	10	282.419	10	10	315.692	1	328.314	0.198138	279.271	0	0	0	0	0	0	0	0	0	0.0253677	0.186494	0.205849	1.29608	2.28334
1-(3-methoxypropyl)-1-methylpiperidinium_cation	bcl4_anion	1.65316	14.6514	2.78978	20.1645	0.604901	0.0682528	8.86266	-4.12308	2072.28	1.93897	-845.874	11.524	-3098.59	-7.11706	2752.72	324.914	1228.3	132.966	0.0153056	0.995006	0.995002	TRUE	71.5214	1.65158	278.15	10	295.513	10	10	327.574	1	328.262	0.1	279.826	0	0	0	0	0	0	0.0113428	0	0	0	0	0	0.301572	1.55543
1-methyl-3-(1-methylethyl)imidazolium_cation	tetrachloroaluminate_anion	1.77254	14.5846	2.99124	20.0725	0.564162	0.0685653	8.22809	-4.78694	2281.38	2.13781	-888.894	12.3885	-3326.08	-7.41539	2816.54	293.986	1228.3	132.98	0.0151919	0.995006	0.995002	TRUE	66.8398	1.7473	278.15	10	294.738	10	10	319.089	1	328.337	0.161359	279.33	0	0	0	0	0	0	0	0	0	0	0.420096	1.21546	2.96388	2.23775
tetramethylammonium_cation	bis(trifluoromethyl)imide_anion	1.89501	16.9726	3.19792	23.3591	0.5277	0.0589184	8.95646	-5.70392	2606.76	2.53271	-996.213	14.803	-4227.1	-10.8846	4048	354.295	1228.3	132.992	0.0153292	0.995006	0.995002	TRUE	92.4459	1.56411	278.15	10	294.648	10	10	319.788	1	328.202	0.172153	281.354	0	0	0	0	0	0	0	0	0.0104293	0	0.176381	0.138726	0.283282	2.82139
1-methylpyrrole_cation	bis(trifluoromethyl)imide_anion	1.8398	15.4801	3.10475	21.305	0.543537	0.064599	8.41402	-3.78616	2007.16	1.91433	-813.956	9.00164	-2450.74	-6.19395	2575.03	362.274	1228.3	133.026	0.0152565	0.995006	0.995002	TRUE	84.7048	1.66467	278.15	10	293.898	10	10	316.296	1	328.186	0.190731	278.95	0	0	0	0	0	0	0	0	0	0	0.142039	0	1.13594	4.79146
trifluoroethyldimethylamine_cation	tetrachlorogallate_anion	1.88371	16.9101	3.17885	23.2731	0.530866	0.0591361	8.97702	-6.68232	2994.17	2.38185	-972.671	13.1526	-3723	-9.30268	3555.89	339.664	1228.3	133.075	0.0153238	0.995006	0.995002	TRUE	89.29	1.59234	278.15	10	293.767	10	10	320.062	1	327.69	0.168993	280.661	0.306676	0.324657	1.42177	1.19659	0.222095	0.977137	0.458554	2.01417	0.507629	0.772502	1.63929	1.77011	5.24893	7.62285
1-ethyl-3,4-dimethylimidazolium_cation	bcl4_anion	1.80788	14.8172	3.05088	20.3926	0.553134	0.0674891	8.1959	-4.94546	2335.34	2.19161	-901.615	11.9113	-3203.99	-7.31974	2804.62	277.817	1228.3	133.088	0.0152023	0.995006	0.995002	TRUE	64.3579	1.75714	278.15	10	294.571	10	10	320.421	1	328.372	0.148514	279.311	0	0	0	0	0	0	0	0	0	0	0.144061	0.718017	2.41971	2.64375
1-ethyl-3-methylpyridinium_cation	chcl3_anion	1.80977	14.6331	3.05406	20.1393	0.552558	0.0683381	8.08565	-4.83142	2283.12	2.2747	-922.889	12.3395	-3281.21	-6.89743	2637.91	240.558	1228.3	133.139	0.0151781	0.995006	0.995002	TRUE	55.8027	1.79902	278.15	10	294.978	10	10	322.073	1	328.456	0.135824	279.563	0	0	0	0	0	0	0	0	0	0	0	0.408827	1.44	1.47142
1-(2-ethoxy-2-oxoethyl)-1-methylpyrrolidinium_cation	tetrachloroaluminate_anion	1.83357	15.8452	3.09423	21.8074	0.545385	0.0631107	8.64171	-3.07086	1763.18	1.36966	-643.518	9.61092	-2659.9	-7.52917	3001.96	341.04	1228.3	133.146	0.0152481	0.995006	0.995002	TRUE	80.5158	0.891108	278.15	10	288.232	10	10	316.012	1	328.233	0.188429	279.094	0	0	0	0	0	0	0	0.0531608	0	0.174792	0.0331946	0.671877	1.31555	3.63207
di-ethyl-di-isopropylammonium_cation	tetrachlorogallate_anion	1.81827	15.0922	3.06842	20.7711	0.549972	0.0662593	8.30029	-4.50385	2184.65	2.19709	-893.464	10.5591	-2860.09	-6.99511	2760.12	341.799	1228.3	133.343	0.0152565	0.995006	0.995002	TRUE	78.4823	1.38734	278.15	10	292.005	10	10	316.631	1	328.231	0.182724	279.092	0	0	0	0	0	0	0	0	0	0	0	0	0	0.39212
1-methyl-3-(1-methylethyl)imidazolium_cation	tetrachloroferrate(iii)_hextuplet_anion	1.73686	14.3118	2.93103	19.697	0.575752	0.0698725	8.24004	-4.67182	2240.91	2.16666	-900.679	12.6168	-3368.33	-7.1917	2729.28	322.851	1228.3	133.365	0.0152382	0.995006	0.995002	TRUE	72.0046	0.1	278.15	10	282.392	10	10	317.947	1	328.273	0.173694	279.361	0	0	0	0	0	0	0	0	0	0	0.420096	1.21546	2.96388	2.23775
1,2-diethyl-4-fluoropyrazolium_cation	bcl4_anion	1.91785	15.7222	3.23646	21.6381	0.521417	0.0636045	8.1978	-5.04388	2378.28	2.03036	-836.48	9.54658	-2612.6	-7.03805	2825.47	295.808	1228.3	133.406	0.0152496	0.995006	0.995002	TRUE	72.9067	0.1	278.15	10	282.503	10	10	317.804	1	328.333	0.168341	279.053	0	0	0	0	0	0	0	0	0	0	0.498733	0.77335	1.94703	5.66618
propyl-dimethyl-isopropylammonium_cation	tetrachloroferrate(iii)_hextuplet_anion	1.74741	14.2881	2.94883	19.6645	0.572276	0.0699882	8.17674	-4.39766	2147.08	2.14101	-887.365	12.2663	-3267.46	-6.95143	2660.42	327.911	1228.3	133.497	0.0152407	0.995006	0.995002	TRUE	73.2634	1.74582	278.15	10	294.995	10	10	316.535	1	328.263	0.187997	279.37	0	0	0	0	0	0	0	0	0	0	0	0.126689	0.12793	1.04206
tetramethylammonium_cation	2-hydroxybutanedioate_anion	1.88388	15.393	3.17914	21.1851	0.530818	0.0649646	8.17088	-3.88789	2091.89	2.07134	-865.077	2.19732	-272.777	0.430101	461.225	207.225	1228.3	133.539	0.015173	0.995006	0.995002	TRUE	52.7142	0.104396	278.15	10	282.729	10	10	320.901	1	328.533	0.163378	279.805	0	0	0	0	0	0	0	0	0.0104293	0	0.176381	0.138726	0.283282	3.08109
1-(2-methoxyethyl)pyridinium_cation	tetrachloroindium_anion	1.90969	16.7465	3.22268	23.048	0.523646	0.0597138	8.76926	-4.54397	2201.31	2.00045	-817.121	8.99147	-2538.01	-7.74282	3138.32	394.82	1228.3	133.563	0.0153577	0.995006	0.995002	TRUE	94.5301	0.1	278.15	10	282.359	10	10	315.999	1	328.111	0.177333	278.494	0	0	0	0	0	0	0	0	0	0	0.130223	0.619323	2.00583	3.14623
4-ethyl-4-methylmorpholinium_cation	fluoradene_anion	1.84692	15.8499	3.11676	21.814	0.541443	0.0630917	8.58184	-4.98216	2392.64	1.81223	-785.859	9.46654	-2626.92	-7.40168	2975.37	369.501	1228.3	133.568	0.0153358	0.995006	0.995002	TRUE	89.1943	0.1	278.15	10	282.427	10	10	316.519	1	328.168	0.181559	278.785	0	0	0	0	0	0	0	0	0	0	0.0903539	0.104641	1.1691	1.89574
1-methyl-3-vinylimidazolium_cation	bf4_anion	1.87651	14.2397	3.16669	19.5979	0.532905	0.0702261	7.58842	-6.41548	2739.07	3.1719	-1176.03	-5.0893	1956.77	3.71716	-579.379	195.96	1228.3	133.575	0.0150909	0.995006	0.995002	TRUE	47.5334	0.1	278.15	10	282.787	10	10	314.68	1	328.56	0.216848	280.081	0	0	0	0	0	0	0	0	0	0.174885	1.31932	1.01698	4.08047	5.9171
1-methylpyrrole_cation	9h-fluorene-9-carbonitrile_anion	1.80765	14.6039	3.05049	20.0991	0.553204	0.0684749	8.07893	-4.32266	2116.18	1.94419	-817.963	12.8738	-3454.01	-7.56165	2846.73	272.345	1228.3	133.588	0.0151979	0.995006	0.995002	TRUE	63.0797	1.03159	278.15	10	289.232	10	10	316.479	1	328.387	0.185924	279.479	0	0	0	0	0	0	0	0	0	0	0.142039	0	1.13594	4.79146
tetramethylammonium_cation	2,4,5-trichlorophenol_anion	1.86212	14.4303	3.14241	19.8601	0.537023	0.0692987	7.7494	-4.33092	2116.71	2.13426	-865.623	10.8483	-2884.32	-6.27771	2491.82	270.585	1228.3	133.6	0.0151998	0.995006	0.995002	TRUE	63.8893	0.1	278.15	10	282.437	10	10	316.397	1	328.391	0.18736	279.438	0	0	0	0	0	0	0	0	0.0104293	0	0.176381	0.138726	0.283282	2.82139
butyltrimethylammonium_cation	tetrachloroferrate(iii)_hextuplet_anion	1.79124	15.0958	3.0228	20.7761	0.558272	0.0662435	8.42757	-4.77334	2281.09	2.18038	-898.574	10.9088	-2960.84	-7.28664	2843.97	313.884	1228.3	133.611	0.0153199	0.995006	0.995002	TRUE	71.8547	0.280004	278.15	10	283.706	10	10	323.571	1	328.289	0.119751	279.078	0	0	0	0	0	0	0.00775543	0	0.019425	0.0174258	0.062964	0.115199	0.157159	2.12796
di-ethyl-di-isopropylammonium_cation	tetrachloroaluminate_anion	1.86479	16.0437	3.14691	22.0806	0.536254	0.0623299	8.60348	-2.91648	1697.48	1.48717	-670.349	9.41327	-2600.76	-7.20598	2905.61	299.046	1228.3	133.681	0.0152542	0.995006	0.995002	TRUE	60.7636	1.78368	278.15	10	291.18	10	10	321.794	1	328.321	0.1	275.625	0	0	0	0	0	0	0	0	0	0	0	0	0	0.39212
1-(2-ethoxyethyl)pyridinium_cation	bcl4_anion	1.80589	14.9504	3.04752	20.5759	0.553744	0.066888	8.27868	-4.8493	2306.17	2.08765	-869.342	11.5279	-3120.37	-7.46892	2875.63	304.839	1228.3	133.712	0.015292	0.995006	0.995002	TRUE	70.6434	0.226125	278.15	10	283.287	10	10	320.646	1	328.311	0.144456	279.192	0	0	0	0	0	0	0	0	0	0	0	0.944142	0.72587	3.95609
1-(2-ethoxy-2-oxoethyl)-1-methylpyrrolidinium_cation	bcl4_anion	1.92529	16.8535	3.249	23.1952	0.519404	0.0593347	8.75379	-4.65882	2248.38	1.88883	-787.357	13.0125	-3690.25	-10.2465	3843.04	324.871	1228.3	133.721	0.0153269	0.995006	0.995002	TRUE	82.2368	1.67043	278.15	10	293.973	10	10	317.932	1	328.268	0.170852	279.884	0	0	0	0	0	0	0	0.0531608	0	0.174792	0.0331946	0.671877	1.31555	3.63207
4-(ethoxymethyl)-4-methylmorpholinium_cation	bclf3_anion	1.86966	15.2384	3.15513	20.9723	0.534858	0.0656237	8.15037	-4.96374	2349.46	2.12385	-871.677	11.6968	-3149.99	-7.30121	2807.19	263.495	1228.3	133.77	0.0152223	0.995006	0.995002	TRUE	63.8267	1.8057	278.15	10	294.382	10	10	317.098	1	328.407	0.182046	279.409	0	0	0	0	0	0	0	0	0	0	0.388704	0.468834	1.10419	3.15931
1,3-bis(3-cyanopropyl)imidazolium_cation	pf6_anion	1.85346	15.4144	3.12779	21.2146	0.539532	0.0648743	8.31658	-5.20481	2468.46	1.97338	-836.705	9.72151	-2662.46	-7.16412	2860.89	348.225	1228.3	133.851	0.0153373	0.995006	0.995002	TRUE	84.6598	0.1	278.15	10	282.501	10	10	316.897	1	328.216	0.182665	279.001	0	0	0	0	0	0	0	0	0	0	0.518974	1.42384	4.93029	3.18669
butyltrimethylammonium_cation	tetrachlorogallate_anion	1.7876	14.5344	3.01666	20.0035	0.559408	0.0688021	8.13068	-4.81467	2297.17	2.21502	-909.926	11.8863	-3184.08	-7.09201	2726.32	327.772	1228.3	133.904	0.0152862	0.995006	0.995002	TRUE	75.2749	0.610033	278.15	10	286.195	10	10	316.602	1	328.263	0.188431	279.339	0	0	0	0	0	0	0.00775543	0	0.019425	0.0174258	0.062964	0.115199	0.157159	2.12796
1-ethyl-nicotinic-acid-ethylester_cation	tetrachloroferrate(iii)_hextuplet_anion	1.71338	14.3796	2.89141	19.7904	0.58364	0.069543	8.3925	-4.5024	2196.33	1.98587	-849.849	12.179	-3282.56	-7.52877	2866.05	377.884	1228.3	133.92	0.015333	0.995006	0.995002	TRUE	83.522	0.1	278.15	10	282.406	10	10	316.606	1	328.15	0.185394	279.186	0	0	0	0	0	0	0	0	0	0	0.788043	1.29406	2.23984	4.923
1-(2-methoxy-2-oxoethyl)-3-methyl-imidazolium_cation	bf4_anion	1.89077	15.3459	3.19076	21.1203	0.528885	0.065164	8.11622	-4.08202	2028.03	2.1847	-870.652	7.89533	-1979.81	-4.53077	1945.91	241.985	1228.3	133.941	0.0152217	0.995006	0.995002	TRUE	58.2588	0.1	278.15	10	282.76	10	10	318.708	1	328.454	0.164891	279.438	0	0	0	0	0	0	0	0	0	0.361117	0.316051	2.2445	4.56476	5.50372
ethyl-dimethyl-2-methoxyethylammonium_cation	tetrachloroindium_anion	1.8563	16.8354	3.13258	23.1703	0.538707	0.0593986	9.06937	-3.07105	1760.67	1.54054	-688.485	12.4416	-3529.55	-9.83067	3728.91	388.857	1228.3	133.954	0.0154095	0.995006	0.995002	TRUE	93.5216	1.61295	278.15	10	294.028	10	10	318.673	1	328.123	0.164897	279.605	0	0	0	0	0	0	0	0	0	0	0.0180149	0	1.88046	1.58986
tetramethylammonium_cation	2,3-dichlorophenol_anion	1.91633	14.7037	3.23389	20.2364	0.521831	0.0680101	7.67284	-4.33134	2134.9	2.10662	-852.669	9.78265	-2589.9	-5.61349	2313.55	236.139	1228.3	133.97	0.0152293	0.995006	0.995002	TRUE	58.0149	0.1	278.15	10	282.423	10	10	319.226	1	328.467	0.16038	279.452	0	0	0	0	0	0	0	0	0.0104293	0	0.176381	0.138726	0.283282	2.82139
1-propyl-3-methyl-imidazolium_cation	bcl4_anion	1.84351	15.3497	3.111	21.1255	0.542445	0.0651478	8.32638	-3.29819	1831.72	1.5044	-685.821	11.1314	-3029.78	-7.562	2928.43	277.817	1228.3	133.982	0.015246	0.995006	0.995002	TRUE	66.6042	1.80202	278.15	10	294.508	10	10	316.229	1	328.376	0.193835	279.612	0	0	0	0	0	0	0	0	0	0	0.12421	1.81387	2.44746	2.49907
3-(3-methoxypropyl)-1-methyl-imidazolium_cation	bcl4_anion	1.71643	14.3411	2.89655	19.7374	0.582606	0.0697294	8.35524	-4.59878	2223.14	2.06593	-875.895	12.6507	-3379.39	-7.23181	2742.02	307.843	1228.3	131.591	0.0150065	0.995006	0.994083	FALSE	68.2835	0.1	278.15	10	282.41	10	10	312.193	1	328.312	0.242752	279.472	0	0	0	0	0	0	0	0	0	0	0	1.56357	3.43392	2.99281
1-ethyl-2,3-dimethyl-imidazolium_cation	tetrachlorogallate_anion	1.7856	14.7982	3.01327	20.3665	0.560037	0.0675758	8.28754	-4.66829	2240.82	2.19121	-899.423	11.515	-3106.81	-7.29616	2815.49	336.737	1228.3	134.025	0.0153327	0.995006	0.995002	TRUE	76.6586	0.347603	278.15	10	284.242	10	10	319.269	1	328.24	0.157716	279.187	0	0	0	0	0	0	0	0	0	0	0	0	0.37893	0.643001
n,n-diethyl-n-methylethylammonium_cation	tetrachloroindium_anion	1.91664	16.3716	3.23442	22.5319	0.521745	0.0610815	8.54179	-4.42014	2156.86	2.07232	-836.392	8.99217	-2509.51	-7.28107	2966.18	372.857	1228.3	134.027	0.0153699	0.995006	0.995002	TRUE	89.788	1.66607	278.15	10	293.551	10	10	316	1	328.161	0.1811	278.746	0	0	0	0	0	0	0	0	0	0	0	0.0568376	1.35748	0.718179
1-ethyl-nicotinic-acid-ethylester_cation	tetrachloroaluminate_anion	1.74445	14.5119	2.94383	19.9724	0.573247	0.068909	8.31891	-4.56974	2216.31	1.95467	-835.761	12.2604	-3312.77	-7.70762	2924.46	349.019	1228.3	134.029	0.0153108	0.995006	0.995002	TRUE	78.9908	1.73232	278.15	10	294.703	10	10	315.801	1	328.216	0.194775	279.34	0	0	0	0	0	0	0	0	0	0	0.788043	1.29406	2.23984	4.923
tetramethylammonium_cation	pentachlorophenol_anion	1.89281	15.9908	3.19421	22.0078	0.528314	0.0625359	8.44816	-2.96605	1708.68	1.46234	-655.587	9.5831	-2675	-7.34662	2975.69	339.475	1228.3	134.115	0.0153907	0.995006	0.995002	TRUE	81.0041	0.331088	278.15	10	284.153	10	10	321.519	1	328.232	0.131822	278.887	0	0	0	0	0	0	0	0	0.0104293	0	0.176381	0.138726	0.283282	2.82139
n-propylpiperidine_cation	bcl4_anion	1.89615	15.2962	3.19984	21.0518	0.527384	0.0653758	8.06696	-4.66754	2234.65	2.0511	-838.472	10.7871	-2923.34	-7.14786	2801.32	280.861	1228.3	134.116	0.0152716	0.995006	0.995002	TRUE	68.1208	1.79307	278.15	10	294.311	10	10	316.699	1	328.368	0.180745	279.278	0	0	0.154817	0.325468	1.02914	0.904058	0.458517	0.42881	2.13354	0.563123	0.193442	0.581878	0.251394	1.2301
1-(ethoxymethyl)-3-methyl-imidazolium_cation	tetrachloroindium_anion	1.85642	16.1028	3.1328	22.162	0.53867	0.0621008	8.67412	-3.20955	1810.57	1.50243	-679.11	9.1267	-2538.43	-7.37549	2981.08	397.824	1228.3	134.167	0.0154124	0.995006	0.995002	TRUE	93.7716	1.64143	278.15	10	293.682	10	10	316.909	1	328.104	0.174942	278.675	0	0	0	0	0	0	0	0	0	0	0.57931	1.71503	4.47147	2.9913
1-ethyl-nicotinic-acid-ethylester_cation	bcl4_anion	1.83653	15.3612	3.09923	21.1413	0.544505	0.065099	8.36426	-3.17135	1796.95	1.36508	-643.006	10.7931	-2960.24	-7.75975	3017.49	332.85	1228.3	134.22	0.0153423	0.995006	0.995002	TRUE	78.6203	0.1	278.15	10	282.388	10	10	317.248	1	328.25	0.174981	279.02	0	0	0	0	0	0	0	0	0	0	0.788043	1.29406	2.23984	4.923
1-(2-ethoxy-2-oxoethyl)pyridinium_cation	tetrachlorogallate_anion	1.91037	17.674	3.22383	24.3244	0.52346	0.0565802	9.25164	-4.71446	2268.08	1.9342	-802.001	13.4406	-3862.01	-11.2891	4211.2	377.745	1228.3	134.235	0.0154822	0.995006	0.995002	TRUE	96.901	1.57129	278.15	10	294.134	10	10	321.213	1	328.146	0.143358	280.402	0	0	0	0	0	0	0	0	0	0	0.4459	2.53814	3.74854	8.43389
n-ethyl-n-methyl-n-(1-methylethyl)-2-propylammonium_cation	bcl4_anion	1.84119	14.7874	3.10708	20.3516	0.543128	0.0676252	8.03144	-4.48528	2174.79	2.11983	-867.248	11.5111	-3090.91	-7.05187	2729.92	296.904	1228.3	134.256	0.0152818	0.995006	0.995002	TRUE	69.8964	0.1	278.15	10	282.406	10	10	315.919	1	328.333	0.193836	279.471	0	0	0	0	0	0	0	0	0	0	0	0	0.175145	1.58154
1-(2-methoxyethyl)-3-methylimidazolium_cation	tetrachloroindium_anion	1.8425	15.9176	3.1093	21.9071	0.54274	0.0628235	8.63913	-3.07097	1759.07	1.5018	-678.363	9.1488	-2531.28	-7.21687	2918.21	397.824	1228.3	134.373	0.0154317	0.995006	0.995002	TRUE	92.9354	0.911354	278.15	10	288.477	10	10	317.542	1	328.104	0.1688	278.714	0	0	0	0	0	0	0	0	0	0	0.160749	1.12461	4.00464	3.31171
(ethoxycarbonylmethyl)-ethyl-dimethylammonium_cation	tetrachlorogallate_anion	1.80411	15.2946	3.04451	21.0496	0.554291	0.0653827	8.47765	-3.08402	1769.69	1.46088	-675.104	10.4476	-2861.73	-7.47166	2935.86	371.782	1228.3	134.376	0.0153891	0.995006	0.995002	TRUE	85.974	0.1	278.15	10	282.42	10	10	316.985	1	328.163	0.178357	278.95	0	0	0	0	0	0	0.0273752	0.020083	0.0314031	0.0477349	0.482445	0.790838	1.67915	4.35244
1,1-dimethyl-pyrrolidinium_cation	bisoxalatoborate_anion	1.93077	16.1193	3.25826	22.1847	0.517928	0.0620374	8.34865	-4.42553	2158.04	1.97119	-806.957	10.3484	-2834.04	-7.44037	2927.74	287.033	1228.3	134.407	0.0153197	0.995006	0.995002	TRUE	70.5131	0.1	278.15	10	282.372	10	10	317.673	1	328.353	0.167937	279.112	0	0	0	0	0	0	0	0	0	0	0.0272283	0.0905888	0.699622	1.86143
1-methyl-1-propylpyrrolidinium_cation	chcl3_anion	1.75355	14.5601	2.9592	20.0388	0.57027	0.0686807	8.30321	-5.05549	2381.06	2.27221	-939.105	11.8783	-3157.04	-6.70234	2590.24	246.606	1228.3	131.133	0.0149027	0.995006	0.9941	FALSE	56.9012	0.1	278.15	10	282.422	10	10	311.883	1	328.45	0.258461	279.975	0	0	0	0	0	0	0	0	0	0	0	0	0.409785	1.07312
n,n,n',n'-tetramethyl-1,3-propanediamine_cation	carbazole_anion	1.86876	14.5983	3.15362	20.0913	0.535113	0.0685012	7.81174	-4.57992	2246.31	2.02679	-843.375	9.91433	-2661.31	-5.93112	2438.18	297.44	1228.3	134.419	0.0153301	0.995006	0.995002	TRUE	72.219	1.77437	278.15	10	294.11	10	10	318.105	1	328.33	0.172551	279.294	0	0	0	0	0	0	0	0	0	0.10936	0	0.16522	0.317268	0.373289
1-(2-ethoxy-2-oxoethyl)-1-methylpyrrolidinium_cation	tetrachloroferrate(iii)_hextuplet_anion	1.7941	15.5817	3.02763	21.4448	0.557382	0.0641779	8.68495	-4.64365	2242.99	2.03287	-851.327	9.54726	-2627.52	-7.27018	2910.1	369.905	1228.3	134.47	0.015378	0.995006	0.995002	TRUE	72.3038	1.74391	278.15	10	290.786	10	10	321.237	1	328.16	0.1	275.285	0	0	0	0	0	0	0	0.0531608	0	0.174792	0.0331946	0.671877	1.31555	3.63207
acetylcholine_acetate_cation	sbf6_anion	1.75278	14.5533	2.95789	20.0295	0.570523	0.0687128	8.30301	-3.74319	2023.55	1.72905	-778.218	10.5265	-2832.88	-6.65789	2643.71	381.959	1228.3	134.473	0.0153946	0.995006	0.995002	TRUE	88.1356	0.1	278.15	10	282.452	10	10	316.141	1	328.142	0.200674	279.253	0	0	0	0	0	0.0117857	0	0	0.0498243	0.020613	0.123283	0.317514	1.40379	4.16319
1,3-bis(3-cyanopropyl)imidazolium_cation	asf6_anion	1.89268	16.1758	3.19398	22.2625	0.528352	0.0618207	8.54653	-5.26794	2490.22	1.95573	-824.076	9.48306	-2664.92	-7.83678	3143.73	392.177	1228.3	134.528	0.0154406	0.995006	0.995002	TRUE	88.2669	1.66766	278.15	10	291.096	10	10	318.901	1	327.688	0.132957	276.404	0	0	0	0	0	0	0	0	0	0	0.518974	1.42384	4.93029	3.18669
1-methylpyrrole_cation	fluoradene_anion	1.88835	15.5881	3.18667	21.4536	0.529564	0.0641515	8.25489	-5.22615	2471.38	1.86888	-800.143	10.4651	-2875.74	-7.6513	2998.27	321.416	1228.3	134.576	0.0153751	0.995006	0.995002	TRUE	79.8956	1.73718	278.15	10	293.613	10	10	316.83	1	328.277	0.182075	279.098	0	0	0	0	0	0	0	0	0	0	0.142039	0	1.13594	4.79146
1-tert-butyl-pyridinium_cation	tetrachloroferrate(iii)_hextuplet_anion	1.78691	14.4849	3.01548	19.9353	0.559626	0.0690374	8.10613	-4.43402	2155.4	2.11598	-872.469	12.1176	-3247	-7.20059	2753.75	333.874	1228.3	134.807	0.0153796	0.995006	0.995002	TRUE	76.1766	1.76685	278.15	10	294.863	10	10	317.662	1	328.248	0.173841	279.335	0	0	0	0	0	0	0	0	0	0.121746	0.39343	0.446871	0.938837	3.45872
1-ethyl-3-methylpyridinium_cation	tetrachlorogallate_anion	1.80162	14.6073	3.04031	20.1037	0.555056	0.0684589	8.10787	-4.74949	2268.34	2.18992	-897.498	11.9014	-3196.4	-7.23177	2774.44	333.735	1228.3	134.836	0.0153683	0.995006	0.995002	TRUE	77.4388	0.1	278.15	10	282.401	10	10	315.799	1	328.25	0.197047	279.459	0	0	0	0	0	0	0	0	0	0	0	0.408827	1.44	1.47142
1-tert-butyl-pyridinium_cation	bcl4_anion	1.89	15.5254	3.18945	21.3674	0.529101	0.0644104	8.21453	-4.43951	2156.17	1.99406	-819.072	10.5827	-2889.9	-7.40945	2905.43	288.84	1228.3	134.857	0.015338	0.995006	0.995002	TRUE	70.468	0.1	278.15	10	282.397	10	10	315.925	1	328.351	0.19146	279.554	0	0	0	0	0	0	0	0	0	0.121746	0.39343	0.446871	0.938837	3.45872
1-propyl-3-methyl-imidazolium_cation	tetrachloroaluminate_anion	1.76218	14.2792	2.97375	19.6522	0.56748	0.0700319	8.10316	-4.80043	2285.95	2.11195	-883.06	13.2315	-3532.7	-7.4031	2777.96	293.986	1228.3	134.867	0.015386	0.995006	0.995002	TRUE	67.197	0.258532	278.15	10	283.509	10	10	322.117	1	328.335	0.13523	279.474	0	0	0	0	0	0	0	0	0	0	0.12421	1.81387	2.44746	2.49907
1,1-dimethyl-pyrrolidinium_cation	bismalonatoborate_anion	1.83169	15.1689	3.09106	20.8766	0.545944	0.0659244	8.28137	-4.0383	2085.14	1.93671	-819.667	9.66072	-2523.29	-5.21187	2166.6	315.087	1228.3	295.649	0.0294411	0.995006	0.990601	FALSE	133.871	6.75585	278.15	10	293.846	10	10	329	1	329	0.1	275.479	0	0	0	0	0	0	0	0	0	0	0.0272283	0.0905888	0.247945	1.09809
ethyl-(3-hydroxypropyl)-dimethylammonium_cation	bf4_anion	1.90182	14.3827	3.20941	19.7946	0.525811	0.069528	7.56258	-6.06063	2793.55	2.52686	-1011.99	7.9338	-1881.07	-3.05936	1428.75	219.035	1228.3	134.898	0.0152821	0.995006	0.995002	TRUE	57.1095	0.109357	278.15	10	282.624	10	10	318.024	1	328.508	0.196016	280.006	0	0.0109047	0	0	0	0	0	0.00743537	0.475624	0.447257	1.50686	2.04439	0.845455	3.73614
4-(2-ethoxyethyl)-4-methylmorpholinium_cation	tetrachloroindium_anion	1.88947	17.6441	3.18857	24.2832	0.529248	0.0566763	9.33808	-4.45525	2180.62	1.94023	-801.78	13.5219	-3894.14	-11.4335	4265.34	430.894	1228.3	134.921	0.0155627	0.995006	0.995002	TRUE	107.579	0.1	278.15	10	283.751	10	10	318.226	1	328.029	0.167266	279.986	0	0	0	0	0	0	0	0	0	0.0262056	0.0512667	0.115584	2.63034	1.69842
(ethoxymethyl)-dimethyl-ethylammonium_cation	tetrachlorogallate_anion	1.73832	14.3688	2.9335	19.7754	0.575266	0.0695955	8.26586	-4.6902	2255.21	2.19114	-908.972	12.0959	-3233.18	-7.06129	2706.26	343.772	1228.3	134.925	0.015438	0.995006	0.995002	TRUE	77.1855	1.73924	278.15	10	294.835	10	10	321.817	1	328.223	0.137394	279.299	0	0	0	0	0	0	0	0	0	0.0894463	0.0305396	0.0342722	1.03926	3.8118
1-ethyl-3-methyl-imidazolium_cation	clo4_anion	1.90699	14.196	3.21813	19.5377	0.524387	0.0704424	7.4442	-4.60662	2224.13	2.23316	-894.541	5.55773	-1161.11	-2.41882	1226.45	210.621	1228.3	135.046	0.0152672	0.995006	0.995002	TRUE	52.7226	1.92194	278.15	10	295.271	10	10	317.007	1	328.526	0.19156	279.817	0	0	0	0	0	0	0	0	0	0	0.471941	1.11869	2.43759	3.14977
1-methyl-3-(1-methylethyl)imidazolium_cation	chcl3_anion	1.81252	14.3001	3.05872	19.6809	0.551717	0.0699297	7.88959	-4.76833	2258.07	2.2274	-906.341	13.374	-3529.95	-6.82151	2571.51	243.562	1228.3	135.125	0.0153581	0.995006	0.995002	TRUE	56.9635	0.1	278.15	10	282.349	10	10	322.593	1	328.449	0.132002	279.685	0	0	0	0	0	0	0	0	0	0	0.420096	1.21546	2.96388	2.23775
1-(2-ethoxy-2-oxoethyl)-1-methylpyrrolidinium_cation	chcl3_anion	1.85536	14.9723	3.131	20.6061	0.53898	0.0667901	8.06976	-2.98213	1719.71	1.45799	-663.905	11.6573	-3143.12	-7.33025	2820.28	290.616	1228.3	135.131	0.0153699	0.995006	0.995002	TRUE	69.2445	1.81931	278.15	10	294.695	10	10	317.457	1	328.346	0.176442	279.369	0	0	0	0	0	0	0	0.0531608	0	0.174792	0.0331946	0.671877	1.31555	3.63207
1,1-dimethyl-pyrrolidinium_cation	asf6_anion	1.8849	15.2588	3.18085	21.0004	0.530533	0.0655361	8.09528	-5.67565	2622.57	2.21861	-911.533	10.5168	-2851.87	-7.02018	2771.85	289.095	1228.3	135.173	0.0153735	0.995006	0.995002	TRUE	73.0853	0.1	278.15	10	282.39	10	10	315.868	1	328.351	0.207079	279.802	0	0	0	0	0	0	0	0	0	0	0.0272283	0.0905888	0.247945	1.09809
n-ethyl-n-methyl-n-(1-methylethyl)-2-propylammonium_cation	tetrachloroaluminate_anion	1.7823	14.1998	3.0077	19.543	0.561074	0.0704233	7.96716	-4.20399	2076.52	2.06906	-856.87	12.7311	-3382.11	-6.97078	2647.88	313.073	1228.3	135.187	0.0153702	0.995006	0.995002	TRUE	71.8112	0.1	278.15	10	282.403	10	10	315.961	1	328.296	0.195482	279.647	0	0	0	0	0	0	0	0	0	0	0	0	0.175145	1.58154
1-propylpyridinium_cation	tetrachlorogallate_anion	1.84456	15.4676	3.11277	21.2878	0.542136	0.0646511	8.38557	-3.17286	1790.25	1.51503	-685.298	10.4958	-2873.37	-7.48227	2936.27	333.735	1228.3	135.231	0.0154203	0.995006	0.995002	TRUE	79.6531	0.1	278.15	10	282.409	10	10	316.302	1	328.25	0.190043	279.416	0	0	0	0	0	0	0	0	0	0	0	0.771196	0.953276	3.48397
1-methylpyrrole_cation	methyl-9h-fluorene-9-carboxylate_anion	1.7993	14.6778	3.03639	20.2008	0.555773	0.0681301	8.15751	-4.66037	2255.91	1.98658	-840.747	11.5357	-3095.8	-7.02475	2719.84	305.372	1228.3	135.232	0.0154452	0.995006	0.995002	TRUE	71.511	1.7756	278.15	10	294.57	10	10	322.566	1	328.309	0.130367	279.308	0	0	0	0	0	0	0	0	0	0	0.142039	0	1.13594	4.79146
1-(ethoxymethyl)pyridinium_cation	tetrachloroindium_anion	1.89843	16.2907	3.20369	22.4206	0.526751	0.0613847	8.58114	-4.58498	2216.51	2.00035	-819.65	9.07774	-2534.74	-7.48232	3025.51	394.82	1228.3	135.418	0.0155269	0.995006	0.995002	TRUE	84.3633	0.1	278.15	10	278.33	10	10	321.621	1	328.104	0.100269	275.767	0	0	0	0	0	0	0	0	0	0	0	0.63384	3.49989	3.42096
n-ethyl-n-methyl-n-(1-methylethyl)-2-propylammonium_cation	tetrachloroferrate(iii)_hextuplet_anion	1.76416	14.2264	2.9771	19.5795	0.566842	0.0702919	8.06412	-4.12756	2049.32	2.09817	-866.168	12.3056	-3271.23	-6.86288	2627.79	341.938	1228.3	135.443	0.0154472	0.995006	0.995002	TRUE	76.9793	1.77943	278.15	10	295.135	10	10	318.676	1	328.229	0.164306	279.396	0	0	0	0	0	0	0	0	0	0	0	0	0.175145	1.58154
n-propylpiperidine_cation	tetrachloroaluminate_anion	1.8575	14.7715	3.13462	20.3297	0.538357	0.067698	7.95233	-3.29804	1840.17	1.50017	-683.48	11.5804	-3114.35	-7.15942	2764.46	297.03	1228.3	135.615	0.0154294	0.995006	0.995002	TRUE	71.5502	0.1	278.15	10	282.377	10	10	318.136	1	328.331	0.17257	279.387	0	0	0.154817	0.325468	1.02914	0.904058	0.458517	0.42881	2.13354	0.563123	0.193442	0.581878	0.251394	1.2301
4-ethyl-4-methylmorpholinium_cation	cyclopentadiene_anion	1.92461	14.2676	3.24787	19.6363	0.519586	0.0700887	7.41326	-4.45025	2245.64	2.08454	-862.73	3.0822	-412.29	-0.332705	599.254	195.303	1228.3	135.777	0.0153286	0.995006	0.995002	TRUE	51.0289	0.1	278.15	10	282.738	10	10	318.206	1	328.561	0.190791	280.081	0	0	0	0	0	0	0	0	0	0	0.0903539	0.104641	1.1691	1.89574
n,n,n',n'-tetramethyl-1,2-ethanediamine_cation	tetrachlorogallate_anion	1.75766	14.4604	2.96613	19.9016	0.568938	0.0691542	8.22709	-4.83597	2302.82	2.25019	-925.287	11.9028	-3179.42	-6.9551	2677.65	328.76	1228.3	132.972	0.0151895	0.995006	0.994605	FALSE	74.1564	1.15982	278.15	10	290.438	10	10	315.629	1	328.262	0.200139	279.308	0	0	0	0	0	0	0.376019	0.661738	0.261392	0.174876	0.469738	0.222006	0.772229	2.2023
n,n-dimethylcyclohexylamine_cation	tetrachloroferrate(iii)_hextuplet_anion	1.93618	15.6221	3.2674	21.5004	0.51648	0.0640118	8.06851	-4.79542	2289.71	2.05443	-835.842	9.30523	-2537.29	-6.73107	2730.29	325.895	1228.3	135.884	0.0155159	0.995006	0.995002	TRUE	80.9988	1.76277	278.15	10	293.926	10	10	319.243	1	328.264	0.153796	279.095	0	0	0.160575	0.119643	1.30411	1.19562	0.602021	1.06199	1.5944	0.753235	0.383225	0.92007	0.636517	0.709632
1-(2-ethoxy-2-oxoethyl)-1-methylpyrrolidinium_cation	tetrachlorogallate_anion	1.78423	14.8587	3.01096	20.4498	0.560467	0.0673006	8.32782	-4.66594	2251.68	2.06689	-863.091	11.1507	-3029.5	-7.46384	2893.56	383.793	1228.3	136.029	0.0155823	0.995006	0.995002	TRUE	88.2196	1.71586	278.15	10	294.369	10	10	320.926	1	328.133	0.140955	279.068	0	0	0	0	0	0	0	0.0531608	0	0.174792	0.0331946	0.671877	1.31555	3.63207
1-methylindole_cation	bf4_anion	1.90245	14.32	3.21047	19.7084	0.525637	0.0698322	7.52714	-4.61685	2199.05	2.24995	-893.825	-4.40422	1756.41	2.9141	-338.337	218.993	1228.3	136.051	0.0153527	0.995006	0.995002	TRUE	54.6899	1.9514	278.15	10	295.62	10	10	315.933	1	328.508	0.202607	280.066	0	0	0	0	0	0	0	0	0	0	0.19206	0	2.69148	3.55585
1-methyl-2-propylpyrazolium_cation	tetrachlorogallate_anion	1.88096	15.655	3.17421	21.5456	0.531643	0.0638774	8.32286	-3.23024	1812.4	1.50955	-679.037	9.43513	-2581.5	-7.04422	2829.05	336.739	1228.3	136.091	0.0155847	0.995006	0.995002	TRUE	81.2455	0.110165	278.15	10	282.586	10	10	324.04	1	328.237	0.11647	278.964	0	0	0	0	0	0	0	0	0	0	0	0.252342	0.515039	3.8754
1-methyl-3-(2,2,2-trifluoroethyl)imidazolium_cation	bcl4_anion	1.79928	14.212	3.03637	19.5597	0.555777	0.0703631	7.8987	-4.0744	2133.03	1.65417	-753.603	12.1255	-3204.48	-6.51437	2513.84	317.762	1228.3	136.222	0.0154995	0.995006	0.995002	TRUE	76.4625	0.1	278.15	10	282.385	10	10	317.742	1	328.285	0.186804	279.593	0	0	0	0	0	0	0	0	0	0.559598	1.33113	4.94533	5.68768	8.41068
1,3-bis(3-cyanopropyl)imidazolium_cation	bf4_anion	1.80195	14.2887	3.04088	19.6653	0.554953	0.0699852	7.92958	-3.25469	1856.67	1.5835	-723.204	7.18365	-1680.76	-3.69309	1630.09	290.075	1228.3	136.26	0.0155051	0.995006	0.995002	TRUE	69.8286	0.1	278.15	10	282.827	10	10	321.485	1	328.345	0.151388	279.531	0	0	0	0	0	0	0	0	0	0	0.518974	1.42384	4.93029	3.18669
ethyl-(3-hydroxypropyl)-dimethylammonium_cation	sbf6_anion	1.90678	15.1939	3.21777	20.9111	0.524445	0.0658157	7.96838	-5.70671	2647.62	2.31375	-936.032	9.2219	-2505.7	-6.15347	2552.6	367.976	1228.3	136.292	0.0155879	0.995006	0.995002	TRUE	92.3694	0.1	278.15	10	282.373	10	10	317.739	1	328.172	0.179066	279.158	0	0.0109047	0	0	0	0	0	0.00743537	0.475624	0.447257	1.50686	2.04439	0.845455	3.73614
1-methyl-3-vinylimidazolium_cation	pf6_anion	1.8944	14.4214	3.19688	19.8479	0.527872	0.0693414	7.61265	-5.60083	2557.99	2.3086	-929.572	13.1221	-3479.21	-6.99589	2640.87	254.11	1228.3	136.34	0.0154456	0.995006	0.995002	TRUE	63.2977	0.1	278.15	10	282.324	10	10	318.044	1	328.428	0.17721	279.769	0	0	0	0	0	0	0	0	0	0.174885	1.31932	1.01698	4.08047	5.9171
diethyl-methyl-(2-methoxyethyl)ammonium_cation	tetrachloroaluminate_anion	1.73723	15.3435	2.93166	21.117	0.575628	0.065174	8.83218	-4.42256	2159.82	2.06112	-866.998	10.5758	-2883.95	-7.33126	2878.36	315.045	1228.3	136.356	0.0154681	0.995006	0.995002	TRUE	59.1713	0.1	278.15	10	274.622	10	10	321.481	1	328.285	0.1	274.622	0	0	0	0	0	0	0	0	0	0	0.0338035	0	0.319471	1.63778
ethyl-phenyl-methylsulfonium_cation	tetrachloroaluminate_anion	1.8089	14.1802	3.05259	19.5159	0.552823	0.0705211	7.83912	-4.5926	2215.9	2.03738	-849.35	13.3506	-3562.21	-7.40069	2772.72	322.06	1228.3	136.655	0.015531	0.995006	0.995002	TRUE	75.6185	0.1	278.15	10	282.348	10	10	317.418	1	328.275	0.179186	279.572	0	0	0	0	0	0	0	0	0	0	0	0.652242	1.77061	2.7506
diethyl-methyl-(2-methoxyethyl)ammonium_cation	tetrachloroindium_anion	1.74146	14.2715	2.9388	19.6415	0.57423	0.0700699	8.1951	-4.33377	2132.02	2.11521	-878.311	12.2147	-3260.66	-7.03758	2692.69	402.883	1228.3	136.686	0.0156053	0.995006	0.995002	TRUE	90.5275	1.75446	278.15	10	294.974	10	10	317.021	1	328.094	0.182296	279.332	0	0	0	0	0	0	0	0	0	0	0.0338035	0	1.32786	1.63778
triethylsulfonium_cation	tetrachlorogallate_anion	1.8514	15.7649	3.12431	21.697	0.540133	0.063432	8.51516	-3.13354	1779.19	1.55832	-697.26	9.34428	-2565.21	-6.96753	2818.03	330.796	1228.3	136.763	0.0155486	0.995006	0.995002	TRUE	67.1567	0.1	278.15	10	276.179	10	10	321.926	1	328.249	0.1	275.274	0	0	0	0	0	0	0	0	0	0	0	0	0.45187	1.27078
1-(2-ethoxy-2-oxoethyl)-3-methyl-imidazolium_cation	tetrachloroindium_anion	1.88865	16.9392	3.18718	23.3131	0.529478	0.0590345	8.96896	-4.57544	2221.41	1.92555	-799.224	12.5923	-3589.04	-10.3466	3900.31	425.834	1228.3	136.776	0.0157321	0.995006	0.995002	TRUE	105.33	1.30529	278.15	10	291.498	10	10	320.34	1	328.038	0.143742	279.525	0	0	0	0	0	0	0	0	0	0	0.899716	1.91056	5.18181	5.57341
4-(dimethylamino)-1-methylpyridinium_cation	bcl4_anion	1.90352	15.1086	3.21227	20.7937	0.525344	0.0661873	7.93722	-4.27481	2096.9	1.92727	-794.035	11.6295	-3153.18	-7.61859	2922.44	289.828	1228.3	136.899	0.0155691	0.995006	0.995002	TRUE	70.6831	1.38908	278.15	10	291.35	10	10	321.201	1	328.344	0.136468	279.324	0	0	0	0	0	0	0	0	0	0	0	0	0.196758	0.897675
1-(3-cyanopropyl)-3-methylimidazolium_cation	bf4_anion	1.79055	14.5896	3.02163	20.0794	0.558487	0.0685421	8.1481	-3.5049	1932.42	1.77129	-783.665	-0.492828	591.904	0.862635	278.338	237.012	1228.3	100.663	0.0107555	0.876556	0.690564	FALSE	13.284	0.216355	273.15	10	278.15	10	10	301.769	1	328.772	0.1	273.15	0	0	0	0	0	0	0	0	0	0	0.507019	0.922567	3.11202	4.22147
3,7-dihydro-1,3,7,9-tetramethyl-2,6-dioxo-1h-purinium_cation	sbf6_anion	1.87143	16.9402	3.15812	23.3145	0.53435	0.0590312	9.05201	-5.27391	2482.11	2.07403	-858.628	13.6922	-3918.38	-10.9613	4091.18	444.977	1228.3	136.912	0.0157788	0.995006	0.995002	TRUE	112.951	0.302919	278.15	10	285.097	10	10	320.182	1	327.996	0.15456	280.15	0	0	0	0	0	0	0	0	0.167373	0.450369	1.30009	1.81272	3.09708	4.41496
n-propylpiperidine_cation	tetrachloroferrate(iii)_hextuplet_anion	1.83326	14.6522	3.09371	20.1656	0.545475	0.068249	7.99244	-3.22157	1814.53	1.52071	-691.52	11.474	-3079.96	-7.01564	2719.27	325.895	1228.3	136.968	0.0156071	0.995006	0.995002	TRUE	77.6305	1.81264	278.15	10	294.641	10	10	321.193	1	328.264	0.144217	279.345	0	0	0.154817	0.325468	1.02914	0.904058	0.458517	0.42881	2.13354	0.563123	0.193442	0.581878	0.251394	1.2301
ethyl-phenyl-methylsulfonium_cation	bcl4_anion	1.90853	15.4019	3.22073	21.1973	0.523963	0.0649271	8.07002	-4.51337	2186.14	1.93556	-800.072	10.9876	-3000.07	-7.64775	2966.35	305.891	1228.3	137.128	0.0155656	0.995006	0.995002	TRUE	76.2333	0.1	278.15	10	282.363	10	10	316.392	1	328.312	0.187304	279.655	0	0	0	0	0	0	0	0	0	0	0	0.652242	1.77061	2.7506
1-methyl-3-(3-oxobutyl)-imidazolium_cation	clo4_anion	1.90234	14.9458	3.21029	20.5697	0.525667	0.0669082	7.85654	-4.60695	2252.38	2.06651	-850.258	11.0282	-2903.39	-5.9991	2379.7	252.653	1228.3	137.141	0.0155569	0.995006	0.995002	TRUE	63.5447	1.8978	278.15	10	294.558	10	10	322.176	1	328.429	0.138661	279.653	0	0	0	0	0	0	0	0	0	0	0.426339	1.00805	3.71731	2.73608
1-(phenylmethyl)pyridinium_cation	chcl3_anion	1.92575	15.2412	3.24978	20.9761	0.51928	0.0656118	7.91443	-4.1868	2059.58	1.87048	-770.536	11.9172	-3237.36	-7.87488	2997.35	288.601	1228.3	137.263	0.0155823	0.995006	0.995002	TRUE	71.0015	0.281905	278.15	10	283.576	10	10	319.295	1	328.348	0.15177	279.353	0	0	0	0	0	0	0	0	0	0	0.247856	0.986188	2.30992	3.67994
propyl-dimethyl-isopropylammonium_cation	tetrachloroaluminate_anion	1.78119	14.4802	3.00584	19.9288	0.561421	0.0690598	8.1295	-4.5007	2184.5	2.11467	-876.83	12.1747	-3255.87	-7.1213	2723.58	299.046	1228.3	132.732	0.0151018	0.995006	0.993958	FALSE	68.4598	1.76817	278.15	10	294.872	10	10	312.064	1	328.331	0.242875	279.495	0	0	0	0	0	0	0	0	0	0	0	0.126689	0.12793	1.04206
4-(ethoxymethyl)-4-methylmorpholinium_cation	asf6_anion	1.8439	14.6597	3.11167	20.1759	0.542328	0.0682141	7.95037	-3.56698	1944.23	1.59951	-719.417	11.4775	-3092.35	-7.1982	2783.47	349.147	1228.3	137.331	0.0156479	0.995006	0.995002	TRUE	84.2778	0.67693	278.15	10	286.447	10	10	318.923	1	328.213	0.166895	279.337	0	0	0	0	0	0	0	0	0	0	0.388704	0.468834	1.10419	3.15931
1,3-bis(3-cyanopropyl)imidazolium_cation	bismalonatoborate_anion	1.91667	15.5442	3.23447	21.3932	0.521738	0.0643325	8.11002									418.169	1228.3					FALSE													0	0	0	0	0	0	0	0	0	0	0.518974	1.42384	4.93029	3.18669
1-butyl-pyridinium_cation	bcl4_anion	1.82744	14.1514	3.08388	19.4763	0.547215	0.0706644	7.74385	-3.13407	1772.7	1.4342	-664.029	13.6965	-3639.5	-7.26644	2713.86	288.84	1228.3	137.371	0.0155686	0.995006	0.995002	TRUE	69.0477	0.1	278.15	10	282.334	10	10	318.49	1	328.349	0.171011	279.694	0	0	0	0	0	0	0	0	0	0	0	0.750885	1.1633	3.22825
1-(3-methoxypropyl)pyridinium_cation	tetrachloroindium_anion	1.75271	14.361	2.95777	19.7648	0.570546	0.0696329	8.19363	-4.39612	2150.51	2.06737	-861.931	12.2056	-3279.9	-7.37832	2812.14	408.846	1228.3	137.396	0.0156966	0.995006	0.995002	TRUE	92.4827	1.75454	278.15	10	294.859	10	10	318.843	1	328.078	0.16153	279.261	0	0	0	0	0	0	0	0	0	0	0	0.57081	2.73051	3.69111
n,n,n',n'-tetramethyl-1,2-ethanediamine_cation	tetrachloroindium_anion	1.80535	14.395	3.0466	19.8115	0.55391	0.0694688	7.97352	-4.79455	2289.57	2.23515	-910.628	12.104	-3237.02	-7.09199	2716.44	373.845	1228.3	137.425	0.0156433	0.995006	0.995002	TRUE	87.7888	0.1	278.15	10	282.389	10	10	316.131	1	328.16	0.195664	279.554	0	0	0	0	0	0	0.376019	0.661738	0.261392	0.174876	0.469738	0.222006	1.78062	2.2023
1-(3-cyanopropyl)-3-methylimidazolium_cation	bisoxalatoborate_anion	1.92854	15.9052	3.25449	21.89	0.518527	0.0628727	8.24727	-4.0394	2029.54	1.76533	-739.578	10.8553	-2984.62	-7.96542	3083.98	337.052	1228.3	137.571	0.015651	0.995006	0.995002	TRUE	83.5094	0.1	278.15	10	282.339	10	10	317.135	1	328.241	0.171656	279.189	0	0	0	0	0	0	0	0	0	0	0.507019	0.922567	3.5637	4.98481
1-(phenylmethyl)pyridinium_cation	tetrachloroferrate(iii)_hextuplet_anion	1.81223	14.4109	3.05822	19.8334	0.551806	0.069392	7.95201	-4.62646	2233.45	2.00332	-838.562	12.5914	-3389.78	-7.64091	2886.38	367.89	1228.3	137.605	0.0156649	0.995006	0.995002	TRUE	86.7083	0.1	278.15	10	282.353	10	10	316.938	1	328.172	0.182263	279.424	0	0	0	0	0	0	0	0	0	0	0.247856	0.986188	2.30992	3.67994
1-propenyl-3-methyl-imidazolium_cation	tetrachloroindium_anion	1.91817	16.2228	3.237	22.3271	0.52133	0.0616418	8.45742	-4.72523	2264.82	2.04795	-833.361	9.08717	-2526.7	-7.38424	2983.53	379.808	1228.3	137.605	0.0157048	0.995006	0.995002	TRUE	82.5719	1.58681	278.15	10	289.456	10	10	321.938	1	328.138	0.1	275.739	0	0	0	0	0	0	0	0	0	0	0.202352	1.40126	4.68664	3.06409
1-methyl-2-(phenylmethyl)pyrazolium_cation	chcl3_anion	1.90969	14.9509	3.22268	20.5766	0.523646	0.0668856	7.82898	-4.22133	2072.38	1.89091	-779.72	12.4232	-3354.64	-7.7602	2934.21	291.605	1228.3	137.893	0.0156155	0.995006	0.995002	TRUE	71.8993	1.90197	278.15	10	294.802	10	10	317.071	1	328.343	0.176954	279.608	0	0	0	0	0	0	0	0	0	0	0.208447	0.452726	0.789762	3.77578
1-propylpyridinium_cation	tetrachloroindium_anion	1.90707	15.587	3.21826	21.4521	0.524365	0.0641558	8.17331	-4.53184	2192.83	2.01956	-822.767	10.3557	-2847.87	-7.6289	2996.12	378.82	1228.3	137.97	0.0157576	0.995006	0.995002	TRUE	92.3988	1.60302	278.15	10	292.88	10	10	319.743	1	328.144	0.146419	279.002	0	0	0	0	0	0	0	0	0	0	0	0.771196	1.96167	3.48397
1-tert-butyl-pyridinium_cation	tetrachloroaluminate_anion	1.82141	14.7063	3.07371	20.24	0.549025	0.067998	8.07413	-4.53802	2192.41	2.08999	-861.892	11.9918	-3227.36	-7.38215	2822.73	305.009	1228.3	135.832	0.0154977	0.995006	0	FALSE	71.267	1.02719	278.15	10	289.11	10	10	322.895	1	328.309	0.125658	279.33	0	0	0	0	0	0	0	0	0	0.121746	0.39343	0.446871	0.938837	3.45872
ethyl-dimethyl-propylammonium_cation	tetrachlorogallate_anion	1.81446	15.4187	3.06199	21.2205	0.551128	0.0648561	8.49769	-4.81581	2296.58	2.23733	-911.96	10.178	-2777.79	-7.12399	2828.61	327.772	1228.3	137.99	0.0156357	0.995006	0.995002	TRUE	64.6499	0.1	278.15	10	274.975	10	10	321.654	1	328.256	0.1	274.975	0	0	0	0	0	0	0	0	0	0.0474996	0	0	0.47228	1.80637
1-methyl-1-propylpyrrolidinium_cation	bcl4_anion	1.83691	15.7122	3.09986	21.6244	0.544394	0.0636448	8.55363	-3.1944	1801.69	1.49374	-683.44	9.60076	-2624.36	-7.03331	2819.56	280.861	1228.3	138.006	0.015607	0.995006	0.995002	TRUE	57.3232	1.9558	278.15	10	290.934	10	10	322.408	1	328.362	0.1	275.147	0	0	0	0	0	0	0	0	0	0	0	0	0.409785	1.07312
1-[2-(butylamino)-2-oxoethyl]-3-methyl-imidazolium_cation	bcl4_anion	1.85634	14.8589	3.13266	20.45	0.538693	0.0672996	8.0044	-3.29768	1850.37	1.31928	-629.193	11.2806	-3059.55	-7.43893	2878.27	348.895	1228.3	138.029	0.0157021	0.995006	0.995002	TRUE	85.4968	1.82399	278.15	10	294.377	10	10	317.474	1	328.215	0.177792	279.386	0	0	0	0	0	0	0	0.216445	0.369898	1.42581	2.25091	2.44061	5.20071	4.57372
ethyl-dimethyl-propylammonium_cation	tetrachloroindium_anion	1.85936	15.264	3.13775	21.0075	0.53782	0.0655137	8.20927	-3.06415	1756.02	1.57129	-697.278	10.4747	-2856.06	-7.26738	2861.29	372.857	1228.3	138.061	0.0157167	0.995006	0.995002	TRUE	90.2193	1.80706	278.15	10	294.447	10	10	316.668	1	328.161	0.187795	279.52	0	0	0	0	0	0	0	0	0	0.0474996	0	0	1.48067	1.80637
1,3-dimethoxyimidazolium_cation	asf6_anion	1.88735	14.4757	3.18499	19.9226	0.529843	0.0690813	7.66984	-5.47567	2524.6	2.22919	-904.882	12.4995	-3341.08	-7.21783	2743.02	318.05	1228.3	138.16	0.0156785	0.995006	0.995002	TRUE	79.2207	1.86861	278.15	10	294.454	10	10	317.604	1	328.284	0.179941	279.623	0	0	0	0	0	0	0	0	0	0.374844	2.11017	3.41939	3.30198	7.53531
1-ethyl-2,3-dimethyl-imidazolium_cation	tetrachloroindium_anion	1.8326	14.7062	3.09259	20.2399	0.545673	0.0679985	8.02478	-4.63898	2232.17	2.16651	-882.369	11.7884	-3183.1	-7.46491	2861.19	381.822	1228.3	138.227	0.0157692	0.995006	0.995002	TRUE	90.0005	1.78957	278.15	10	294.581	10	10	320.305	1	328.138	0.147474	279.275	0	0	0	0	0	0	0	0	0	0	0	0	1.38732	0.643001
1-methyl-2-(phenylmethyl)pyrazolium_cation	tetrachloroferrate(iii)_hextuplet_anion	1.80406	14.2023	3.04444	19.5464	0.554304	0.0704111	7.8724	-4.65449	2244.35	2.01441	-843.758	13	-3483.52	-7.52517	2829.51	370.894	1228.3	138.443	0.0157545	0.995006	0.995002	TRUE	87.3891	1.82408	278.15	10	294.829	10	10	318.388	1	328.164	0.168408	279.475	0	0	0	0	0	0	0	0	0	0	0.208447	0.452726	0.789762	3.77578
1-methyl-2-(phenylmethyl)pyrazolium_cation	tetrachloroaluminate_anion	1.85035	14.6046	3.12255	20.1	0.540438	0.0684716	7.89287	-3.08836	1766.52	1.34333	-632.549	12.4901	-3375.05	-7.81798	2952.02	342.029	1228.3	138.56	0.0157459	0.995006	0.995002	TRUE	82.6986	1.85152	278.15	10	294.693	10	10	318.817	1	328.229	0.163595	279.408	0	0	0	0	0	0	0	0	0	0	0.208447	0.452726	0.789762	3.77578
1-ethyl-2-methylpyrrolidine_cation	tetrachloroindium_anion	1.93497	15.9749	3.26535	21.986	0.516803	0.0625982	8.25588	-4.80345	2290.04	2.15603	-863.997	8.95238	-2466.73	-6.82456	2794.79	370.841	1228.3	138.569	0.0157634	0.995006	0.995002	TRUE	79.4349	0.808969	278.15	10	282.451	10	10	321.462	1	328.158	0.1	275.341	0	0	0	0.527301	0.867101	0.843931	0.714962	1.11769	0.877057	0.603446	0.276266	0.461933	1.38536	0.359557
ethyl-dimethylsulfonium_cation	2,6-dichlorophenol_anion	1.90064	14.2207	3.20741	19.5716	0.526139	0.0703203	7.48204	-3.93952	1987.9	1.98928	-811.138	11.1347	-2913.01	-5.74966	2288.84	253.19	1228.3	138.574	0.015701	0.995006	0.995002	TRUE	62.3804	0.285372	278.15	10	283.645	10	10	324.768	1	328.426	0.113917	279.675	0	0	0	0	0	0	0	0	0.0288419	0	0	0.0866777	2.01094	2.63612
3-(cyanomethyl)-1-methyl-imidazolium_cation	bis(trifluoromethyl)imide_anion	1.84903	14.8385	3.12033	20.4219	0.540823	0.0673924	8.02498	-4.99082	2364.43	2.38487	-949.015	9.33622	-2479.02	-5.54218	2311.24	402.298	1228.3	107.117	0.0130015	0.891404	0.983882	FALSE	65.4007	0.459644	281.529	10	273.266	10	10	301.701	1	301.618	0.1	273.15	0	0	0	0	0	0	0	0	0	0.493767	2.1136	4.52438	7.59383	14.691
4-cyano-1-butylpyridinium_cation	tetrachlorogallate_anion	1.87061	15.5598	3.15674	21.4147	0.534584	0.0642682	8.31803	-4.98748	2373.08	1.94785	-818.43	9.52869	-2620.75	-7.21597	2892.65	372.772	1228.3	138.634	0.0157673	0.995006	0.995002	TRUE	78.4007	1.85196	278.15	10	290.512	10	10	321.55	1	328.154	0.1	275.16	0	0	0	0	0	0	0	0	0	0	0.887632	1.4352	4.60398	7.89541
1,2-diethyl-4-fluoropyrazolium_cation	tetrachloroferrate(iii)_hextuplet_anion	1.77789	14.2314	3.00027	19.5864	0.562464	0.070267	8.00466	-5.03191	2375.7	2.18207	-904.796	12.3222	-3286.89	-7.03711	2688.2	340.842	1228.3	277.79	0.0279333	0.995006	0.993158	FALSE	132.959	1.3691	278.15	10	273.15	10	10	329	1	329	0.1	273.15	0	0	0	0	0	0	0	0	0	0	0.498733	0.77335	1.94703	5.66618
1-(2-methoxyethyl)-1-methylpiperidinium_cation	bcl4_anion	1.76824	15.3689	2.98399	21.1519	0.565533	0.0650664	8.69164	-4.58155	2214.37	2.08338	-870.569	10.5507	-2875.28	-7.28326	2862.86	310.887	1228.3	138.683	0.0156753	0.995006	0.995002	TRUE	60.4025	1.96444	278.15	10	290.896	10	10	321.878	1	328.294	0.1	275.293	0	0	0	0	0	0	0	0	0	0	0	0.153743	0.412121	2.15063
1-ethyl-2,6-dimethylpyridinium_cation	tetrachlorogallate_anion	1.82018	14.5691	3.07163	20.0512	0.549397	0.0686384	8.00422	-4.43672	2157.43	2.11735	-867.116	11.9509	-3209.98	-7.25722	2781.04	347.762	1228.3	135.684	0.0154454	0.995006	0.994278	FALSE	80.8984	1.78455	278.15	10	294.761	10	10	314.758	1	328.219	0.205377	279.333	0	0	0	0	0	0	0	0	0	0	0	0	0	0
n,n-dimethylcyclohexylamine_cation	tetrachlorogallate_anion	1.90824	14.8111	3.22024	20.3842	0.524044	0.0675169	7.76167	-4.76582	2275.81	2.09686	-850.981	11.2264	-3016.66	-6.95874	2711.15	339.783	1228.3	138.688	0.0157484	0.995006	0.995002	TRUE	84.3789	1.85742	278.15	10	294.453	10	10	317.355	1	328.235	0.177204	279.466	0	0	0.160575	0.119643	1.30411	1.19562	0.602021	1.06199	1.5944	0.753235	0.383225	0.92007	0.636517	0.709632
1,3-dihydro-1-methyl-5-phenyl-1,4-benzodiazepin-2-one_cation	tetrachloroaluminate_anion	1.90189	15.6848	3.20953	21.5866	0.525792	0.0637562	8.24692	-4.71712	2280	1.73337	-743.522	9.43554	-2616.21	-7.48207	2997.1	420.099	1228.3	138.711	0.0158784	0.995006	0.995002	TRUE	104.493	1.72133	278.15	10	293.591	10	10	318.815	1	328.052	0.15316	278.852	0	0	0	0.421227	0.431654	0.647614	0.888756	1.31917	1.68708	0.568567	0.283271	1.0029	1.46777	1.79048
1-methylpyrrole_cation	trifluoromethyltrifluoroborate_anion	1.9177	15.9633	3.2362	21.97	0.521458	0.0626435	8.32421	-5.94173	2669.93	2.41183	-961.178	9.3686	-2545.01	-6.69503	2708	218.937	1228.3	138.781	0.0156147	0.995006	0.995002	TRUE	46.6724	0.1	278.15	10	274.609	10	10	322.099	1	328.503	0.1	274.609	0	0	0	0	0	0	0	0	0	0	0.142039	0	1.13594	4.79146
di-ethyl-di-isopropylammonium_cation	tetrachloroindium_anion	1.85603	14.8162	3.13213	20.3912	0.538785	0.0674937	7.98274	-2.84854	1674.99	1.5471	-685.249	11.1054	-2997.73	-7.12034	2774.37	386.884	1228.3	138.949	0.0158227	0.995006	0.995002	TRUE	92.1721	1.81436	278.15	10	294.671	10	10	318.603	1	328.128	0.163888	279.26	0	0	0	0	0	0	0	0	0	0	0	0	1.00839	0.39212
1,2-diethyl-4-fluoropyrazolium_cation	tetrachloroaluminate_anion	1.8131	14.4675	3.05969	19.9113	0.551541	0.0691205	7.97942	-3.3191	1851.8	1.47958	-685.26	12.2012	-3271.47	-7.26374	2772.34	311.977	1228.3	136.855	0.0154737	0.995006	0.993228	FALSE	75.6836	0.1	278.15	10	282.357	10	10	310.834	1	328.304	0.266043	279.981	0	0	0	0	0	0	0	0	0	0	0.498733	0.77335	1.94703	5.66618
1-ethyl-2-methylpyrazolium_cation	asf6_anion	1.91157	14.2509	3.22586	19.6132	0.523131	0.070171	7.45509	-5.52369	2545.47	2.22948	-903.454	12.8678	-3417.95	-7.00701	2655	300.078	1228.3	139.007	0.0157306	0.995006	0.995002	TRUE	76.3594	0.1	278.15	10	282.327	10	10	317.256	1	328.325	0.186977	279.823	0	0	0	0	0	0	0	0	0	0	0.211937	0	0.797074	2.79547
3,7-dihydro-1,3,7,9-tetramethyl-2,6-dioxo-1h-purinium_cation	fluoradene_anion	1.92804	17.3655	3.25365	23.8998	0.518661	0.0575854	9.00682	-5.59272	2612.54	1.72473	-751.525	14.054	-4047.32	-11.8173	4374.51	448.518	1228.3	139.036	0.0159846	0.995006	0.995002	TRUE	119.873	0.1	278.15	10	283.395	10	10	318.707	1	327.989	0.165471	280.016	0	0	0	0	0	0	0	0	0.167373	0.450369	1.30009	1.81272	3.09708	4.41496
1-(cyanomethyl)pyridinium_cation	bis(trifluoromethyl)imide_anion	1.88508	15.3564	3.18115	21.1347	0.530482	0.0651195	8.14629	-5.12207	2411.16	2.41737	-954.985	8.42638	-2257.04	-5.29847	2285.03	399.295	1228.3	139.053	0.0158368	0.995006	0.995002	TRUE	99.2983	1.79748	278.15	10	294.131	10	10	315.953	1	328.103	0.200781	279.655	0	0	0	0	0	0	0	0	0.181132	1.32471	3.79609	3.85837	5.59238	12.404
dimethylethylamine_cation	fluoradene_anion	1.93176	14.7659	3.25993	20.322	0.517663	0.0677237	7.64375	-5.1986	2461.72	1.97445	-824.858	11.2448	-3012.27	-6.81385	2659.51	313.437	1228.3	139.128	0.0157858	0.995006	0.995002	TRUE	81.008	0.1	278.15	10	282.34	10	10	319.005	1	328.293	0.16611	279.57	0.00837324	0	0	0.509776	1.41169	0.903645	1.04039	0.927224	2.01862	0.153734	1.01344	0.719479	0.798399	0.654156
cyanomethyl-dimethyl-ethylammonium_cation	9h-fluorene-9-carbonitrile_anion	1.89869	14.7551	3.20413	20.3072	0.526678	0.0677731	7.7712	-2.80341	1660.5	1.22241	-583.841	12.3887	-3339.32	-7.63397	2892.48	303.402	1228.3	139.215	0.015756	0.995006	0.995002	TRUE	75.4237	0.1	278.15	10	282.326	10	10	318.024	1	328.316	0.170691	279.635	0	0	0	0	0	0.0350539	0.0977194	0.303368	0.407727	0	1.48135	4.03166	5.46201	8.73188
(ethoxymethyl)-dimethyl-ethylammonium_cation	tetrachloroindium_anion	1.78006	14.2171	3.00392	19.5667	0.56178	0.0703379	7.98688	-4.66262	2247.25	2.17442	-895.022	12.4971	-3338.3	-7.17486	2728.57	388.857	1228.3	139.224	0.0158825	0.995006	0.995002	TRUE	90.2964	0.1	278.15	10	282.327	10	10	322.932	1	328.12	0.127838	279.413	0	0	0	0	0	0	0	0	0	0.0894463	0.0305396	0.0342722	2.04765	3.8118
1,3-dihydro-1-methyl-5-phenyl-1,4-benzodiazepin-2-one_cation	tetrachloroferrate(iii)_hextuplet_anion	1.86076	15.5287	3.14012	21.3719	0.537414	0.0643967	8.34537	-3.33445	1864.53	1.30382	-620.369	9.3211	-2576.51	-7.26855	2927.14	448.964	1228.3	139.391	0.0159752	0.995006	0.995002	TRUE	109.287	1.6937	278.15	10	293.661	10	10	320.363	1	327.985	0.142952	278.81	0	0	0	0.421227	0.431654	0.647614	0.888756	1.31917	1.68708	0.568567	0.283271	1.0029	1.46777	1.79048
1-(3-cyanopropyl)-3-methylimidazolium_cation	thiocyanate_anion	1.93072	15.4972	3.25818	21.3285	0.51794	0.0645277	8.02663	-3.79774	2013.11	1.90216	-796.729	9.48258	-2474.76	-5.11323	2141.21	208.285	1228.3	139.439	0.0157785	0.995006	0.995002	TRUE	56.1402	0.127086	278.15	10	283.424	10	10	328.57	1	328.527	0.1	280.479	0	0	0	0	0	0	0	0	0	0	0.507019	0.922567	3.11202	4.22147
1-(phenylmethyl)pyridinium_cation	tetrachloroaluminate_anion	1.86199	14.8563	3.14219	20.4465	0.537061	0.0673113	7.97876	-3.07341	1759.85	1.33439	-627.564	12.0299	-3267.87	-7.9168	3007.34	339.025	1228.3	139.58	0.015821	0.995006	0.995002	TRUE	83.7301	1.89226	278.15	10	294.722	10	10	317.303	1	328.237	0.18258	279.811	0	0	0	0	0	0	0	0	0	0	0.247856	0.986188	2.30992	3.67994
1-benzyl-3-methyl-1,2,3-triazolium_cation	tetrachloroaluminate_anion	1.85073	14.4816	3.12319	19.9308	0.540328	0.0690529	7.82483	-3.16851	1798.28	1.34202	-634.13	12.8124	-3456.14	-7.84781	2948.55	343.017	1228.3	139.629	0.0158624	0.995006	0.995002	TRUE	83.5358	1.42551	278.15	10	291.592	10	10	320.883	1	328.225	0.146205	279.461	0	0	0	0	0	0	0	0	0	0.238551	0.119757	1.43425	3.76716	6.35162
4,5-dichloro-1-ethyl-3-methylimidazolium_cation	tetrachloroaluminate_anion	1.89111	14.8472	3.19133	20.434	0.52879	0.0673526	7.85107	-3.16074	1785.44	1.42239	-649.012	11.7289	-3177.35	-7.6132	2915.99	348.85	1228.3	139.676	0.0158793	0.995006	0.995002	TRUE	85.7662	1.85918	278.15	10	294.54	10	10	321.017	1	328.212	0.142496	279.34	0	0	0	0	0	0	0	0	0	0.476624	1.06215	2.20394	2.01218	1.77064
n,n-diethylaniline_cation	bcl4_anion	1.87472	14.1685	3.16367	19.4999	0.533414	0.0705789	7.5577	-3.13306	1770.39	1.50413	-676.174	13.1271	-3470.85	-6.842	2587.89	302.867	1228.3	139.727	0.0158094	0.995006	0.995002	TRUE	74.3672	0.243813	278.15	10	283.331	10	10	319.903	1	328.317	0.157973	279.745	0.212942	0	0.708736	0.915689	0.936314	0.544425	0.377858	0.933256	0.256181	0.608016	0.473446	0.333736	1.16208	1.50757
1,1-dimethyl-pyrrolidinium_cation	pf6_anion	1.80393	14.298	3.04421	19.6781	0.554346	0.0699397	7.92606	-5.81553	2683.1	2.2248	-931.99	12.674	-3339.11	-6.5448	2501.69	245.143	1228.3	304.401	0.0301963	0.950826	0.978599	FALSE	122.973	6.23798	281.529	10	281.445	10	10	329	1	329	0.1	275.421	0	0	0	0	0	0	0	0	0	0	0.0272283	0.0905888	0.247945	1.09809
1-methylindole_cation	pf6_anion	1.88262	14.151	3.177	19.4758	0.531176	0.0706663	7.51667	-5.33334	2465.86	2.18806	-891.158	13.4036	-3529.5	-6.93496	2598.12	277.143	1228.3	139.786	0.0158295	0.995006	0.995002	TRUE	69.3956	0.806783	278.15	10	287.167	10	10	323.487	1	328.372	0.125871	279.82	0	0	0	0	0	0	0	0	0	0	0.19206	0	2.69148	3.55585
(ethoxycarbonylmethyl)-ethyl-dimethylammonium_cation	tetrachloroindium_anion	1.85274	15.256	3.12658	20.9966	0.539742	0.0655479	8.23432	-3.13004	1786.13	1.46356	-666.766	10.5435	-2892	-7.60825	2978.13	416.867	1228.3	139.827	0.0159303	0.995006	0.995002	TRUE	101.488	1.79914	278.15	10	294.296	10	10	317.015	1	328.062	0.182424	279.42	0	0	0	0	0	0	0.0273752	0.020083	0.0314031	0.0477349	0.482445	0.790838	2.68754	4.35244
4-ethyl-4-methylmorpholinium_cation	sbf6_anion	1.8294	15.1399	3.08719	20.8367	0.546628	0.0660508	8.27588	-5.37487	2509.52	2.28032	-930.304	9.72918	-2649.71	-6.71659	2712.95	365.96	1228.3	139.873	0.0158485	0.995006	0.995002	TRUE	74.4614	0.494578	278.15	10	278.25	10	10	321.831	1	328.169	0.1	274.959	0	0	0	0	0	0	0	0	0	0	0.0903539	0.104641	1.1691	1.89574
1-ethyl-3-methylpyridinium_cation	tetrachloroferrate(iii)_hextuplet_anion	1.81863	15.3688	3.06902	21.1518	0.549864	0.0650668	8.45076	-4.72158	2257.46	2.15452	-884.028	10.5897	-2893.13	-7.43374	2913.83	319.847	1228.3	140.214	0.015827	0.995006	0.995002	TRUE	64.3618	0.1	278.15	10	274.847	10	10	322.045	1	328.274	0.1	274.847	0	0	0	0	0	0	0	0	0	0	0	0.408827	1.44	1.47142
1-butyl-imidazolium_cation	tetrachloroferrate(iii)_hextuplet_anion	1.88912	14.3152	3.18798	19.7018	0.529346	0.0698556	7.57772	-4.76616	2275.85	2.03084	-835.046	12.7131	-3382.55	-7.04624	2674.67	322.851	1228.3	140.223	0.0158571	0.995006	0.995002	TRUE	80.814	1.93488	278.15	10	294.853	10	10	317.14	1	328.274	0.184328	279.857	0	0	0	0	0.11597	0.454052	0.9111	2.28419	3.2647	0.677159	0.889692	1.68913	4.08585	4.73729
1-methylindole_cation	asf6_anion	1.92822	14.6672	3.25395	20.1861	0.518614	0.0681796	7.60659	-5.35737	2478.76	2.16203	-875.778	12.4497	-3346.31	-7.50481	2844.68	321.095	1228.3	140.254	0.0159072	0.995006	0.995002	TRUE	81.6281	1.9037	278.15	10	294.4	10	10	321.032	1	328.274	0.143261	279.591	0	0	0	0	0	0	0	0	0	0	0.19206	0	2.69148	3.55585
1,2-diethyl-4-fluoropyrazolium_cation	chcl3_anion	1.87983	14.4585	3.17231	19.899	0.531962	0.0691633	7.69139	-4.59474	2206.13	2.0876	-850.828	12.5394	-3323.89	-6.80359	2597.07	261.553	1228.3	140.329	0.0158996	0.995006	0.995002	TRUE	66.0787	1.95016	278.15	10	295.399	10	10	327.399	1	328.406	0.1	280.156	0	0	0	0	0	0	0	0	0	0	0.498733	0.77335	1.94703	5.66618
1-benzyl-3-methyl-imidazolium_cation	bcl4_anion	1.83262	14.1977	3.09263	19.54	0.545667	0.070434	7.74721	-3.10326	1769.12	1.37128	-644.02	13.6754	-3655.52	-7.60514	2831.09	325.86	1228.3	140.512	0.0159418	0.995006	0.995002	TRUE	78.9006	1.91316	278.15	10	295.062	10	10	323.684	1	328.262	0.125109	279.631	0	0	0	0	0	0	0	0	0	0	0.413015	1.17281	4.18396	3.15157
1-ethyl-2-methylpyrazolium_cation	bisoxalatoborate_anion	1.92731	14.459	3.25242	19.8996	0.518858	0.0691612	7.50215	-3.88882	1951.02	1.85506	-759.229	9.18171	-2311.98	-5.34257	2147.82	298.016	1228.3	140.765	0.0159215	0.995006	0.995002	TRUE	74.5546	1.95857	278.15	10	295.44	10	10	321.746	1	328.326	0.134354	279.608	0	0	0	0	0	0	0	0	0	0	0.211937	0	1.24875	3.55881
collidine_cation	tetrachloroaluminate_anion	1.91106	15.0625	3.225	20.7303	0.52327	0.0663899	7.88178	-4.596	2213.35	2.0039	-821.606	11.3847	-3081.16	-7.39582	2856.87	290.982	1228.3	256.428	0.0260571	0.995006	0.994956	FALSE	118.38	2.86406	278.15	10	283.707	10	10	329	1	329	0.1	276.921	0	0	0	0	0.270577	0.814998	0.663005	2.28155	1.73148	0.286267	0.344633	0.757342	0.3601	0.45204
1-[2-(2-methoxyethoxy)ethyl]-3-methyl-imidazolium_cation	i3_anion	1.81016	15.4286	3.05472	21.234	0.552438	0.0648148	8.52333	-4.20883	2094.69	2.08728	-851.141	9.18455	-2537.01	-6.98122	2842.78	565.958	1228.3	140.78	0.01616	0.995006	0.995002	TRUE	131.067	0.1	278.15	10	282.455	10	10	316.529	1	327.726	0.177125	278.737	0	0	0	0	0	0	0	0	0	0	0.348754	1.22719	2.43475	2.2603
collidine_cation	tetrachloroferrate(iii)_hextuplet_anion	1.88934	14.9278	3.18834	20.5449	0.529286	0.0669889	7.90109	-4.52556	2190.68	2.03086	-831.339	11.2671	-3042.36	-7.21735	2800.27	319.847	1228.3	140.856	0.0160149	0.995006	0.995002	TRUE	80.4169	0.104292	278.15	10	282.725	10	10	326.848	1	328.274	0.1	279.709	0	0	0	0	0.270577	0.814998	0.663005	2.28155	1.73148	0.286267	0.344633	0.757342	0.3601	0.45204
4-(2-methoxyethyl)-4-methylmorpholinium_cation	bismalonatoborate_anion	1.92899	15.1572	3.25526	20.8605	0.518405	0.0659754	7.85755	-3.94198	2039.99	1.7971	-756.231	10.3044	-2737.13	-6.06301	2439.19	375.139	1228.3	140.479	0.0158327	0.995006	0.990706	FALSE	96.3	0.1	278.15	10	282.347	10	10	306.47	1	328.169	0.325555	279.502	0	0	0	0	0	0	0	0	0	0.0253677	0.186494	0.205849	1.29608	2.28334
trimethylethylammonium_cation	2,4,6-tribromophenol_anion	1.93018	14.9092	3.25726	20.5193	0.518087	0.0670726	7.72428	-4.29956	2113.72	2.04744	-822.579	9.32382	-2529.35	-6.27461	2581.55	417.964	1228.3	140.883	0.0160353	0.995006	0.995002	TRUE	104.135	0.1	278.15	10	282.432	10	10	317.152	1	328.059	0.17402	279.26	0	0	0	0	0	0.0154355	0	0.0120739	0	0	0.105098	0.0227151	0.149678	1.89052
diethylbenzylamine_cation	bcl4_anion	1.90509	14.3455	3.21493	19.7434	0.524909	0.0697085	7.53006	-4.46697	2172.38	1.91166	-792.824	12.9124	-3445.3	-7.2624	2741.72	316.893	1228.3	140.923	0.0159482	0.995006	0.995002	TRUE	79.4118	1.94295	278.15	10	294.858	10	10	320.643	1	328.284	0.14612	279.681	0	0	0.472225	0.386661	0.615812	0.676683	0.599756	0.767616	0.390565	0	0.0782283	0	0.18268	1.21791
1-ethyl-3-methylpyridinium_cation	tetrachloroindium_anion	1.84675	14.4897	3.11647	19.9419	0.541492	0.0690145	7.84605	-3.01373	1732.5	1.51828	-680.997	12.2343	-3286.45	-7.37772	2810.28	378.82	1228.3	138.565	0.0156877	0.995006	0.99252	FALSE	90.8564	1.37476	278.15	10	291.461	10	10	310.05	1	328.155	0.263648	279.417	0	0	0	0	0	0	0	0	0	0	0	0.408827	2.4484	1.47142
ethyl-tetrahydrothiophenium_cation	bisoxalatoborate_anion	1.91348	14.3629	3.22909	19.7674	0.522607	0.0696236	7.50618	-4.20464	2076.48	1.9079	-785.713	10.4766	-2689.6	-5.81243	2283.45	304.083	1228.3	140.927	0.0159426	0.995006	0.995002	TRUE	76.4407	1.95522	278.15	10	295.219	10	10	321.611	1	328.312	0.13833	279.68	0	0	0	0	0	0	0	0	0	0	0	0	0.451677	3.68703
butyltrimethylammonium_cation	tetrachloroindium_anion	1.8321	14.4455	3.09174	19.881	0.545823	0.0692259	7.88466	-3.05599	1754.39	1.54454	-693.861	12.1456	-3256.39	-7.24016	2766.32	372.857	1228.3	141.109	0.0160605	0.995006	0.995002	TRUE	89.4637	0.1	278.15	10	282.309	10	10	325.128	1	328.155	0.113183	279.43	0	0	0	0	0	0	0.00775543	0	0.019425	0.0174258	0.062964	0.115199	1.16555	2.12796
4,5-dichloro-1-ethyl-3-methylimidazolium_cation	tetrachloroferrate(iii)_hextuplet_anion	1.85522	14.5966	3.13077	20.089	0.539019	0.0685091	7.86785	-3.06078	1750.23	1.454	-661.444	11.8608	-3197.15	-7.40271	2836.25	377.715	1228.3	141.208	0.0160673	0.995006	0.995002	TRUE	91.4737	1.86291	278.15	10	294.746	10	10	323.77	1	328.144	0.12092	279.362	0	0	0	0	0	0	0	0	0	0.476624	1.06215	2.20394	2.01218	1.77064
1-(cyanomethyl)pyridinium_cation	9h-fluorene-9-carbonitrile_anion	1.918	14.9414	3.23671	20.5636	0.521376	0.0669281	7.7901	-3.82322	1949.22	1.6253	-696.013	12.3106	-3329.25	-7.79276	2950.82	309.366	1228.3	141.349	0.0159481	0.995006	0.995002	TRUE	78.6416	1.98152	278.15	10	294.945	10	10	317.466	1	328.303	0.176171	280.011	0	0	0	0	0	0	0	0	0.181132	1.32471	3.79609	3.85837	5.59238	12.404
1-benzyl-3-methyl-4-(ethyl-2-ol)-1,2,3-triazolium_cation	tetrachloroaluminate_anion	1.88111	14.5188	3.17445	19.9819	0.531602	0.0688763	7.71821	-4.78597	2305.72	1.751	-754.749	12.113	-3282.84	-7.809	2966.67	387.07	1228.3	141.744	0.0161026	0.995006	0.995002	TRUE	97.3792	1.86961	278.15	10	294.31	10	10	319.509	1	328.126	0.15437	279.409	0	0	0	0	0	0	0	0	0.193225	1.12007	1.94779	2.34938	2.43828	3.11578
1,3-bis(3-cyanopropyl)imidazolium_cation	bisoxalatoborate_anion	1.85736	14.7172	3.13438	20.255	0.538398	0.0679476	7.92372	-2.98578	1744.61	1.24672	-601.648	12.6048	-3410.26	-7.93725	2988.17	390.115	1228.3	141.754	0.0160864	0.995006	0.995002	TRUE	96.2195	0.1	278.15	10	282.297	10	10	318.757	1	328.12	0.164677	279.461	0	0	0	0	0	0	0	0	0	0	0.518974	1.42384	5.38197	3.95003
1-ethyl-2,6-dimethylpyridinium_cation	tetrachloroindium_anion	1.86369	14.4026	3.14507	19.822	0.536569	0.0694319	7.72799	-2.81895	1659.91	1.46966	-658.918	12.3794	-3322.31	-7.3833	2805.9	392.847	1228.3	141.901	0.0161053	0.995006	0.995002	TRUE	95.0412	0.1	278.15	10	282.329	10	10	320.232	1	328.113	0.149751	279.471	0	0	0	0	0	0	0	0	0	0	0	0	1.00839	0
tetramethylammonium_cation	fluoradene_anion	1.8154	15.4049	3.06356	21.2015	0.550844	0.0649142	8.48572	-3.64419	1997.43	1.4576	-689.305	10.4124	-2843.92	-7.30359	2878.58	313.437	1228.3	141.91	0.015992	0.995006	0.995002	TRUE	66.0131	1.09358	278.15	10	282.942	10	10	323.397	1	328.288	0.1	275.167	0	0	0	0	0	0	0	0	0.0104293	0	0.176381	0.138726	0.283282	2.82139
1,3-dimethoxyimidazolium_cation	bismalonatoborate_anion	1.93366	15.0972	3.26314	20.778	0.517153	0.0662375	7.80756	-3.09908	1725.59	1.71253	-714.307	7.70188	-1939.77	-4.40463	1923.04	344.042	1228.3	142.057	0.0160976	0.995006	0.995002	TRUE	86.7153	1.93282	278.15	10	295.112	10	10	322.462	1	328.221	0.13071	279.528	0	0	0	0	0	0	0	0	0	0.374844	2.11017	3.41939	3.30198	7.53531
1,2,3-trimethylimidazolium_cation	clo4_anion	1.90621	14.8247	3.21682	20.403	0.524601	0.0674549	7.77705	-5.43061	2556.56	2.20935	-907.462	10.8109	-2808.61	-5.43411	2188.03	210.617	1228.3	78.1798	0.00984816	0.880017	0.892002	FALSE	38.6839	0.1	278.15	10	280.837	10	10	284.887	1	298.507	0.892302	275.036	0	0	0	0	0	0	0	0	0	0	0	0	0.157045	1.29735
tetramethylammonium_cation	2,3,4-trichlorophenol_anion	1.89184	14.712	3.19256	20.2479	0.528587	0.0679716	7.77659	-4.07419	2030.76	2.01699	-821.092	10.1531	-2714.4	-6.16818	2491.44	270.585	1228.3	262.638	0.026538	0.995006	0.994462	FALSE	110.539	0.608053	278.15	10	273.15	10	10	329	1	329	0.1	273.15	0	0	0	0	0	0	0	0	0.0104293	0	0.176381	0.138726	0.283282	2.82139
3,7-dihydro-1,3,7,9-tetramethyl-2,6-dioxo-1h-purinium_cation	methyl-9h-fluorene-9-carboxylate_anion	1.86562	14.4992	3.14832	19.955	0.536013	0.0689692	7.77178	-4.85369	2347.68	1.70946	-747.403	11.1244	-3013.06	-7.26961	2827.83	432.474	1228.3	144.789	0.0164076	0.995006	0.994894	FALSE	111.76	1.91052	278.15	10	294.303	10	10	317.214	1	328.027	0.185401	279.885	0	0	0	0	0	0	0	0	0.167373	0.450369	1.30009	1.81272	3.09708	4.41496
1-methyl-3-(2-oxo-2-propoxyethyl)-imidazolium_cation	chcl3_anion	1.86485	14.231	3.14701	19.5859	0.536237	0.0702691	7.63119	-2.97668	1712.12	1.34935	-627.653	13.7117	-3648.61	-7.34829	2741.46	301.599	1228.3	142.217	0.0160066	0.995006	0.995002	TRUE	75.8714	0.1	278.15	10	282.308	10	10	317.813	1	328.321	0.183553	280.413	0	0	0	0	0	0	0	0	0	0.145582	0.588461	1.52897	5.00073	4.89135
1-hexyl-1,4-diaza[2.2.2]bicyclooctanium_cation	i3_anion	1.92952	16.7144	3.25616	23.0037	0.518262	0.0598287	8.66243	-4.10685	2051.22	1.88448	-765.471	7.82374	-2205.97	-6.81968	2880.75	578.055	1228.3	142.3	0.0163357	0.995006	0.995002	TRUE	129.818	1.68378	278.15	10	291.447	10	10	320.465	1	327.689	0.109037	276.016	0	0	0	0	0	0	0	0	0	0	0.0332677	0.0469845	0.166316	1.18055
1-(2-hydroxyethyl)-3-methylimidazolium_cation	fluoradene_anion	1.92967	14.9778	3.25641	20.6137	0.518223	0.0667654	7.76185	-5.49237	2580.34	1.89064	-804.114	10.5415	-2860.24	-7.05006	2781.64	366.457	1228.3	142.421	0.0161354	0.995006	0.995002	TRUE	98.1743	1.88134	278.15	10	293.696	10	10	317.319	1	328.176	0.189904	279.952	0	0	0	0	0	0	0	0.330424	0.604243	0.706309	1.78763	3.30572	3.42449	4.06878
1-(cyanomethyl)-1-methylpyrrolidinium_cation	bis(trifluoromethyl)imide_anion	1.8999	14.7445	3.20616	20.2926	0.526345	0.0678217	7.76071	-4.89562	2324.57	2.3829	-937.51	9.42684	-2507.56	-5.64295	2342.8	405.342	1228.3	139.951	0.0159092	0.995006	0.994591	FALSE	100.348	1.82498	278.15	10	294.351	10	10	315.162	1	328.09	0.205695	279.477	0	0	0	0	0	0.043652	0	0.196458	0.488928	0.446942	0.778781	3.22005	6.22315	7.71932
4-(ethoxymethyl)-4-methylmorpholinium_cation	bisoxalatoborate_anion	1.90211	14.2239	3.2099	19.5761	0.525732	0.0703041	7.47797	-2.79073	1650.24	1.28828	-599.42	10.8221	-2795.41	-6.16482	2390.53	347.085	1228.3	142.6	0.0161178	0.995006	0.995002	TRUE	87.1946	0.973406	278.15	10	288.583	10	10	319.482	1	328.217	0.158512	279.67	0	0	0	0	0	0	0	0	0	0	0.388704	0.468834	1.55587	3.92265
n-isopropyl-benzothiazolium_cation	bcl4_anion	1.92056	14.25	3.24103	19.612	0.520682	0.0701756	7.41971	-4.32186	2113.3	1.85807	-769.553	13.414	-3581.96	-7.46454	2792.31	330.9	1228.3	142.747	0.0160977	0.995006	0.995002	TRUE	84.0944	0.101184	278.15	10	282.305	10	10	317.882	1	328.255	0.172803	279.921	0	0	0	0	0	0	0	0	0	0	1.30124	2.04854	1.8863	2.38201
1-benzyl-3-methyl-4-(ethyl-2-ol)-1,2,3-triazolium_cation	tetrachloroferrate(iii)_hextuplet_anion	1.83931	14.246	3.10392	19.6065	0.543682	0.0701953	7.74529									415.935	1228.3					FALSE													0	0	0	0	0	0	0	0	0.193225	1.12007	1.94779	2.34938	2.43828	3.11578
ethyl-dimethyl-2-methoxyethylammonium_cation	bis(fluorosulfonyl)imide_anion	1.92493	14.2044	3.24841	19.5493	0.519499	0.0704007	7.37918	-4.74301	2272.34	1.92889	-799.824	13.2307	-3523.7	-7.25793	2728.06	312.357	1228.3	142.812	0.0161445	0.995006	0.995002	TRUE	80.174	1.90781	278.15	10	294.29	10	10	323.562	1	328.293	0.123097	279.784	0	0	0	0	0	0	0	0	0	0	0.0180149	0	0.872067	1.58986
1,3-dihydro-1-methyl-5-phenyl-1,4-benzodiazepin-2-one_cation	tetrachlorogallate_anion	1.85617	14.7821	3.13237	20.3443	0.538744	0.0676495	7.96375	-3.33172	1864.3	1.33609	-630.318	10.8247	-2950.87	-7.4477	2906.01	462.852	1228.3	142.854	0.0162672	0.995006	0.995002	TRUE	114.425	0.102609	278.15	10	282.381	10	10	318.02	1	327.957	0.169857	279.263	0	0	0	0.421227	0.431654	0.647614	0.888756	1.31917	1.68708	0.568567	0.283271	1.0029	1.46777	1.79048
1-ethyl-2,6-dimethylpyridinium_cation	tetrachloroferrate(iii)_hextuplet_anion	1.84073	15.372	3.10631	21.1562	0.543263	0.0650533	8.35105	-4.43093	2154.16	2.08431	-854.08	10.5671	-2889.41	-7.46469	2925.96	333.874	1228.3	143.442	0.016131	0.995006	0.995002	TRUE	69.3922	2.07738	278.15	10	291.22	10	10	322.552	1	328.242	0.1	275.425	0	0	0	0	0	0	0	0	0	0	0	0	0	0
1-ethyl-3-methylpyridinium_cation	tetrachloroaluminate_anion	1.84607	15.5318	3.11532	21.3761	0.541692	0.0643841	8.41344	-3.08124	1755.71	1.4574	-667.535	10.652	-2918.56	-7.62358	2977.23	290.982	1228.3	143.688	0.0161229	0.995006	0.995002	TRUE	62.1382	0.1	278.15	10	275.214	10	10	323.544	1	328.339	0.1	275.214	0	0	0	0	0	0	0	0	0	0	0	0.408827	1.44	1.47142
1,3-dihydro-3-hydroxy-1-methyl-5-phenyl-1,4-benzodiazepin-2-one_cation	tetrachloroaluminate_anion	1.91018	14.7915	3.22351	20.3572	0.523511	0.0676066	7.7435	-4.6463	2254.73	1.69691	-729.535	11.3826	-3110.49	-7.90143	3035.12	436.098	1228.3	144.015	0.0163736	0.995006	0.995002	TRUE	111.086	1.86384	278.15	10	294.121	10	10	320.001	1	328.015	0.145769	279.256	0	0	0	0.182629	0	0.546465	1.68899	0.829405	1.29827	1.07603	2.18146	1.81947	1.31117	3.5704
1,3-dihydro-3-hydroxy-1-methyl-5-phenyl-1,4-benzodiazepin-2-one_cation	tetrachloroferrate(iii)_hextuplet_anion	1.86972	14.6284	3.15524	20.1328	0.534838	0.0683601	7.82384	-3.27436	1842.42	1.27027	-607.088	11.3592	-3094.55	-7.71363	2970.7	464.963	1228.3	144.409	0.0164137	0.995006	0.995002	TRUE	116.356	0.1	278.15	10	282.332	10	10	318.387	1	327.952	0.16593	279.353	0	0	0	0.182629	0	0.546465	1.68899	0.829405	1.29827	1.07603	2.18146	1.81947	1.31117	3.5704
1-(cyanomethyl)-1-methylpyrrolidinium_cation	trifluoromethyltrifluoroborate_anion	1.92478	14.8045	3.24815	20.3751	0.519541	0.0675471	7.69153	-5.23908	2431.99	2.30046	-916.933	11.2942	-3010.59	-6.61404	2586.16	262.005	1228.3	134.512	0.0151835	0.995006	0.992074	FALSE	65.739	0.1	278.15	10	282.359	10	10	307.305	1	328.419	0.313497	279.676	0	0	0	0	0	0.043652	0	0.196458	0.488928	0.446942	0.778781	3.22005	6.22315	7.71932
triethylsulfonium_cation	tetrachloroindium_anion	1.89287	15.5284	3.1943	21.3714	0.528299	0.0643981	8.20364	-4.45911	2171.31	2.05131	-834.453	10.1277	-2779.56	-7.36799	2918.01	375.881	1228.3	144.773	0.0163072	0.995006	0.995002	TRUE	81.4889	2.05216	278.15	10	291.147	10	10	322.473	1	328.147	0.1	275.441	0	0	0	0	0	0	0	0	0	0	0	0	1.46026	1.27078
tetra-ethylammonium_cation	bcl4_anion	1.85323	15.6022	3.12741	21.473	0.539598	0.0640936	8.41891	-3.04705	1745.22	1.50296	-680.008	9.53927	-2596.35	-6.82082	2746.31	282.877	1228.3	145.65	0.0162866	0.995006	0.995002	TRUE	61.249	0.1	278.15	10	274.778	10	10	323.974	1	328.358	0.1	274.778	0	0	0	0	0	0	0	0	0	0	0	0	0	1.30339
1-(2-methoxyethyl)-1-methylpiperidinium_cation	tetrachloroferrate(iii)_hextuplet_anion	1.68019	14.9406	2.8354	20.5625	0.59517	0.0669315	8.89223	-4.01658	2031.45	1.96874	-846.395	11.0248	-2983.84	-7.20897	2810.03	355.921	1228.3	145.685	0.0163183	0.995006	0.995002	TRUE	68.2843	1.63035	278.15	10	286.572	10	10	323.211	1	328.192	0.1	275.413	0	0	0	0	0	0	0	0	0	0	0	0.153743	0.412121	2.15063
acetylcholine_acetate_cation	2,4,6-tribromophenol_anion	1.92115	14.6768	3.24202	20.1994	0.520522	0.0681348	7.63959	-4.02976	2035.38	1.86563	-766.937	9.95719	-2695.69	-6.6012	2656.77	476	1228.3	146.662	0.0166884	0.995006	0.995002	TRUE	120.292	0.1	278.15	10	282.349	10	10	324.31	1	327.921	0.110621	279.239	0	0	0	0	0	0.0117857	0	0	0.0498243	0.020613	0.123283	0.317514	1.40379	4.16319
1-ethyl-2,6-dimethylpyridinium_cation	tetrachloroaluminate_anion	1.87872	15.6333	3.17043	21.5159	0.532276	0.0639659	8.32125	-2.89057	1684.07	1.41861	-645.847	9.62068	-2629.53	-7.12775	2846.61	305.009	1228.3	146.698	0.0164077	0.995006	0.995002	TRUE	67.2814	2.19945	278.15	10	291.517	10	10	323.907	1	328.307	0.1	275.275	0	0	0	0	0	0	0	0	0	0	0	0	0	0
1,3-dihydro-1-methyl-5-phenyl-1,4-benzodiazepin-2-one_cation	tetrachloroindium_anion	1.91358	14.7475	3.22924	20.2967	0.522582	0.0678081	7.70678	-4.73564	2287.19	1.82487	-765.747	10.8362	-2958.01	-7.52409	2932.23	507.937	1228.3	146.922	0.0167096	0.995006	0.995002	TRUE	130.141	1.55932	278.15	10	292.045	10	10	319.334	1	327.853	0.152243	279.236	0	0	0	0.421227	0.431654	0.647614	0.888756	1.31917	1.68708	0.568567	0.283271	1.0029	2.47617	1.79048
1-(3-hydroxypropyl)-1-methylpiperidinium_cation	asf6_anion	1.90197	14.5087	3.20966	19.9681	0.525771	0.068924	7.62828	-5.30305	2499.89	2.18799	-893.822	10.5512	-2809.28	-6.2186	2485.28	347.174	1228.3	140.489	0.0158589	0.995006	0.993313	FALSE	90.491	1.91903	278.15	10	294.336	10	10	311.364	1	328.226	0.27005	280.145	0	0	0	0	0	0	0	0	0.499466	0.407955	1.52317	1.44852	1.76761	1.82755
1-(2-ethoxyethyl)-1-methylpiperidinium_cation	i3_anion	1.92054	15.6224	3.241	21.5007	0.520687	0.0640108	8.13435	-4.08879	2039.8	1.99759	-800.336	9.24411	-2551.59	-7.01029	2847.81	553.003	1228.3	149.381	0.016909	0.995006	0.995002	TRUE	122.724	0.1	278.15	10	276.97	10	10	321.903	1	327.744	0.1	275.56	0	0	0	0	0	0	0	0	0	0	0.0327335	0.0435834	0.557061	1.11901
ethyl-(3-hydroxypropyl)-dimethylammonium_cation	fluoradene_anion	1.86376	15.1105	3.14518	20.7963	0.536549	0.066179	8.10753	-5.32553	2527.23	1.88241	-811.213	9.96482	-2712.22	-6.84146	2742.44	371.517	1228.3	150.639	0.0168398	0.995006	0.995002	TRUE	85.246	0.1	278.15	10	274.586	10	10	324.033	1	328.156	0.1	274.586	0	0.0109047	0	0	0	0	0	0.00743537	0.475624	0.447257	1.50686	2.04439	0.845455	3.73614
3-(butoxymethyl)-imidazolium_cation	tetrachloroferrate(iii)_hextuplet_anion	1.92736	14.6432	3.25251	20.1531	0.518844	0.0682911	7.59753	-5.10107	2408.24	1.93306	-806.311	11.558	-3109.47	-7.16221	2766.73	352.877	1228.3	140.292	0.0158465	0.995006	0.992922	FALSE	91.1825	0.1	278.15	10	282.325	10	10	310.954	1	328.212	0.257775	279.651	0	0	0	0	0.112036	0.39441	1.26765	2.59743	3.48544	0.521331	1.05367	1.7537	5.16257	4.56622
1,3-dimethoxyimidazolium_cation	bisoxalatoborate_anion	1.87972	14.2744	3.17212	19.6456	0.531993	0.0700553	7.5939	-3.4852	1810.17	1.84693	-758.561	5.97763	-1348.93	-3.58493	1614.49	315.988	1228.3	96.8548	0.010824	0.976362	0.767313	FALSE	20.8591	0.180063	273.15	10	278.15	10	10	315.661	1	329	0.1	273.15	0	0	0	0	0	0	0	0	0	0.374844	2.11017	3.41939	3.75366	8.29865
1-methyl-3-(3-oxobutyl)-imidazolium_cation	bis(fluorosulfonyl)imide_anion	1.93704	15.4561	3.26884	21.2719	0.516252	0.0646994	7.97924	-4.76416	2282.85	1.87257	-781.205	10.7358	-2950.3	-7.83094	3045.76	333.334	1228.3	151.462	0.0168794	0.995006	0.995002	TRUE	79.1834	0.635042	278.15	10	279.408	10	10	324.077	1	328.243	0.1	275.645	0	0	0	0	0	0	0	0	0	0	0.426339	1.00805	3.71731	2.73608
3-(cyanomethyl)-1-methyl-imidazolium_cation	fluoradene_anion	1.90279	15.2075	3.21104	20.9298	0.525545	0.0657571	7.99222	-5.58492	2603.01	1.79477	-779.592	10.9013	-2987.65	-7.78126	3019.12	361.44	1228.3	152.965	0.0170517	0.995006	0.995002	TRUE	86.7862	1.21573	278.15	10	282.967	10	10	324.331	1	328.179	0.1	275.378	0	0	0	0	0	0	0	0	0	0.493767	2.1136	4.52438	7.59383	14.691
cyanomethyl-dimethyl-ethylammonium_cation	methyl-9h-fluorene-9-carboxylate_anion	1.90849	14.4583	3.22066	19.8987	0.523975	0.0691645	7.57578	-4.44844	2192.83	1.74284	-746.721	12.1266	-3242.75	-7.09061	2715.29	336.429	1228.3	288.971	0.0289185	0.995006	0.98765	FALSE	143.846	1.49863	278.15	10	273.15	10	10	328.305	1	328.236	0.1	273.15	0	0	0	0	0	0.0350539	0.0977194	0.303368	0.407727	0	1.48135	4.03166	5.46201	8.73188
1-[2-(diethylamino)-2-oxoethyl]-3-methyl-imidazolium_cation	bcl4_anion	1.72834	14.839	2.91666	20.4227	0.578588	0.0673898	8.5857	-4.39414	2154.85	1.93157	-828.899	11.2816	-3060.81	-7.45578	2884.22	348.895	1228.3	153.069	0.0169873	0.995006	0.995002	TRUE	73.7039	0.107179	278.15	10	273.15	10	10	324.663	1	328.208	0.1	273.15	0	0	0	0	0	0	0	0	0	0	0.507955	1.496	3.95344	3.83319
n-allylpiperidine_cation	tetrachlorogallate_anion	1.88953	15.3676	3.18866	21.1501	0.529233	0.0650721	8.13302	-4.88327	2322.46	2.10556	-859.558	10.2084	-2779.96	-7.04033	2796.82	337.767	1228.3	154.503	0.017137	0.995006	0.995002	TRUE	78.9492	0.579851	278.15	10	277.975	10	10	324.76	1	328.233	0.1	275.37	0	0.222827	0.160992	0.428531	1.47139	0.231775	0.353852	1.43087	1.3012	0.474901	0.620629	0.362919	0.768381	0.305151
1-acryloyloxypropyl-3-methyl-imidazolium_cation	tetrachloroaluminate_anion	1.64308	14.4833	2.77278	19.933	0.608611	0.0690452	8.81468	-4.14253	2086.72	1.84998	-821.583	11.9828	-3240.38	-7.623	2908.11	364.033	1228.3	154.791	0.0171365	0.995006	0.995002	TRUE	73.7837	0.254701	278.15	10	273.15	10	10	325.209	1	328.174	0.1	273.15	0	0	0	0	0	0	0	0	0	0	0.582535	0.406903	4.54822	1.54569
1-ethyl-2,6-dimethylpyridinium_cation	chcl3_anion	1.87274	15.5287	3.16033	21.3719	0.533977	0.0643967	8.29198	-3.17362	1787.46	1.56731	-698.681	10.3548	-2814.19	-7.03373	2785.87	254.585	1228.3	157.617	0.0173223	0.995006	0.995002	TRUE	61.072	0.1	278.15	10	274.02	10	10	326.936	1	328.422	0.1	274.02	0	0	0	0	0	0	0	0	0	0	0	0	0	0
n-allylpiperidine_cation	tetrachloroindium_anion	1.93521	15.3403	3.26575	21.1125	0.51674	0.0651878	7.92695	-4.82775	2300.73	2.106	-849.321	10.3055	-2810.73	-7.17918	2839.85	382.852	1228.3	166.423	0.0182655	0.995006	0.995002	TRUE	98.6454	0.1	278.15	10	274.578	10	10	326.69	1	328.131	0.1	274.578	0	0.222827	0.160992	0.428531	1.47139	0.231775	0.353852	1.43087	1.3012	0.474901	0.620629	0.362919	1.77677	0.305151
1-(cyanomethyl)-1-methylpiperidinium_cation	sbf6_anion	1.88352	14.151	3.17852	19.4757	0.530921	0.0706664	7.51306	-5.82132	2673.44	2.3012	-934.481	11.1606	-2953.5	-6.22694	2456.7	374.97	1228.3	141.389	0.0159004	0.995006	0.989908	FALSE	98.3078	0.1	278.15	10	282.322	10	10	307.072	1	328.177	0.405713	280.27	0	0	0	0	0.0431269	0	0	0.075258	0.719673	0.166136	0.685718	4.06997	5.37505	6.80148
1-methyl-3-(2-oxo-2-propoxyethyl)-imidazolium_cation	bcl4_anion	1.8213	15.0752	3.07353	20.7478	0.549058	0.0663339	8.27719	-3.12395	1779.82	1.35283	-640.94	11.4094	-3108.85	-7.76593	2985.76	335.854	1228.3	170.625	0.0185703	0.995006	0.995002	TRUE	85.7685	2.79169	278.15	10	291.644	10	10	328.306	1	328.237	0.1	275.854	0	0	0	0	0	0	0	0	0	0.145582	0.588461	1.52897	5.00073	4.89135
propyl-dimethyl-isopropylammonium_cation	bcl4_anion	1.84217	15.2026	3.10875	20.9231	0.542837	0.065778	8.25256	-3.08637	1761.23	1.50869	-684.683	10.8634	-2944.4	-7.19282	2813.26	282.877	1228.3	176.285	0.0189986	0.995006	0.995002	TRUE	75.6331	1.03933	278.15	10	279.069	10	10	328.416	1	328.358	0.1	275.869	0	0	0	0	0	0	0	0	0	0	0	0.126689	0.12793	1.04206
59009-70-0_cation	i3_anion	1.82218	14.4027	3.07501	19.8222	0.548793	0.0694312	7.90412	-3.26579	1844.74	1.39458	-642.94	10.5901	-2902.98	-7.57364	2964.53	702.152	1228.3	177.563	0.0196304	0.995006	0.995002	TRUE	178.299	2.62159	278.15	10	292.226	10	10	326.967	1	327.407	0.1	275.669	0	0	0	0	0	0	0.178295	0	0.14126	0.0278497	0.348689	0.58073	0.672147	3.15345
triethylphosphine_cation	tetrachloroferrate(iii)_hextuplet_anion	1.70383	14.5246	2.87529	19.9899	0.586912	0.0688487	8.52467	-4.77528	2286.6	2.23148	-930.442	11.6442	-3116.89	-6.9508	2688.39	316.825	1228.3	193.407	0.020502	0.995006	0.995002	TRUE	84.9938	0.72781	278.15	10	273.794	10	10	328.346	1	328.281	0.1	273.794	0	0	0	0	0	0	0	0	0.194157	0	0.193768	0.749749	0.504097	2.10978
1-[2-(butylmethylamino)-2-oxoethyl]-3-methyl-imidazolium_cation	i3_anion	1.85029	14.6313	3.12244	20.1367	0.540457	0.0683468	7.90757	-2.863	1688.96	1.42909	-644.212	10.4187	-2837.98	-7.16427	2828.9	591.011	1228.3	200.861	0.0216052	0.995006	0.995002	TRUE	175.298	0.1	278.15	10	274.241	10	10	327.779	1	327.658	0.1	274.241	0	0	0	0	0	0	0	0	0	0	0.512578	1.49609	3.4378	4.62357
1-(2-ethoxy-2-oxoethyl)-1-methylpyrrolidinium_cation	tetrachloroindium_anion	1.82918	14.7647	3.08682	20.3204	0.546693	0.067729	8.07178	-3.02688	1748.33	1.43615	-659.891	11.358	-3086.81	-7.59172	2927.49	428.878	1228.3	201.152	0.0213976	0.995006	0.995002	TRUE	129.524	3.72594	278.15	10	293.609	10	10	328.114	1	328.026	0.1	276.204	0	0	0	0	0	0	0	0.0531608	0	0.174792	0.0331946	0.671877	2.32394	3.63207
acetylcholine_acetate_cation	fluoradene_anion	1.71623	14.3751	2.89622	19.7841	0.582672	0.0695649	8.37595	-3.53814	1962.41	1.37718	-677.746	11.5824	-3119.87	-7.2205	2787.01	385.5	1228.3	203.267	0.0215007	0.995006	0.995002	TRUE	113.706	0.444843	278.15	10	273.15	10	10	328.204	1	328.125	0.1	273.15	0	0	0	0	0	0.0117857	0	0	0.0498243	0.020613	0.123283	0.317514	1.40379	4.16319
3-(3-carboxypropyl)-1-methyl-imidazolium_cation	fluoradene_anion	1.88227	14.6607	3.17641	20.1772	0.531274	0.0682096	7.78885	-5.50566	2598.48	1.87314	-807.744	10.6805	-2888.14	-6.96102	2742.51	408.494	1228.3	211.242	0.022283	0.995006	0.995002	TRUE	133.424	0.185331	278.15	10	273.155	10	10	329	1	329	0.1	273.155	0	0	0	0	0	0	0	0.38571	1.96295	2.81249	1.37865	2.36251	4.271	2.51582
acetylcholine_acetate_cation	dinitromethane_anion	1.92175	14.2056	3.24304	19.5509	0.520359	0.0703946	7.39203	-3.82852	2013.98	1.99042	-821.517	-4.61993	1847.44	3.96944	-664.522	251.238	1228.3	95.7034	0.0103385	0.874235	0.699528	FALSE	11.4957	0.102772	273.15	10	273.616	10	10	290.736	1	328.43	0.101998	273.15	0	0	0	0	0	0.0117857	0	0	0.0498243	0.020613	0.123283	0.317514	1.40379	4.16319
(ethoxymethyl)-dimethyl-ethylammonium_cation	chcl3_anion	1.80283	14.9532	3.04235	20.5798	0.554685	0.0668755	8.2943	-4.95842	2342.47	2.27089	-927.852	11.3423	-3041.29	-6.90895	2687.89	250.595	1228.3	213.39	0.0221814	0.995006	0.995002	TRUE	79.5767	4.39375	278.15	10	293.51	10	10	328.785	1	328.734	0.1	276.156	0	0	0	0	0	0	0	0	0	0.0894463	0.0305396	0.0342722	1.03926	3.8118
hydroxyethyl-dimethyl-isopropylammonium_cation	fluoradene_anion	1.93381	14.1627	3.26339	19.4918	0.517114	0.0706082	7.3237	-5.32838	2525.04	1.89592	-803.298	11.8486	-3148.52	-6.66732	2580.02	371.517	1228.3	96.9464	0.0121676	0.913496	0.978999	FALSE	94.1792	0.1	278.15	10	283.963	10	10	300.495	1	305.241	0.321206	279.834	0	0	0	0	0	0	0	0.152251	0.31909	1.92276	1.00519	1.63307	1.08706	3.12602
[truncated: 40 more columns]

## Sheet: Ions
Cations	Anions
methylamine_cation	i_anion
n-methylhydroxylamine_cation	hso4_anion
aminoacetonitrile_cation	f_anion
acetonitrile_cation	bf4_anion
o-methylhydroxylamine_cation	oh_anion
ethanolamine_cation	hcn_anion
aziridine_cation	br_anion
1,2-diaminoethane_cation	cl_anion
guanidinium_cation	clo4_anion
aceticacid_cation	no2_anion
dimethylether_cation	sulfamate_anion
acetamide_cation	thiocyanate_anion
ethylamine_cation	h2o2_anion
n,n-dimethylhydroxylamine_cation	dihydrogen-phosphate_anion
ethanol_cation	no3_anion
dimethylamine_cation	nh2_anion
1,3,5-triazine-2,4,6-triamine_cation2	h2s_anion
pyrazine_cation	h2se_anion
pyrimidine_cation	n3h_anion
2-propen-1-amine_cation	hypochlorousacid_anion
1,3-propanediamine_cation	boricacid_anion
o,n-dimethylhydroxylamine_cation	carbonicacid_anion
imidazole_cation	bclf3_anion
propanone_cation	hypobromousacid_anion
ethanethioamide_cation	ethine_anion
morpholine_cation	oxalicacid_anion
pyrazole_cation	phosphonate_anion
2-dimethylaminoacetonitrile_cation	cyanamine_anion
3-nitropyridine_cation	acetonitrile_anion
dimethylsulfoxide_cation	n-hydroxyformamide_anion1
dimethylsulfide_cation	5-hydroxytetrazole_anion
4-pyridinamine_cation2	aspartate_anion
acetamidine_cation	formate_anion
3-aminopyridine_cation2	methanol_anion
azetidine_cation	tetrazole_anion
1,3-dihydroxylimidazolium_cation	tartaricacid_anion
2-thiazolamine_cation2	tartronicacid_anion
3-cyanopyridine_cation	propynol_anion2
1,3,5-triazine-2,4,6-triamine_cation1	urea_anion
pyrrole_cation	chcl3_anion
diethanolammonium_cation	propargylicacid_anion
o-methylisourea_cation	hydroxy-aceticacid_anion
4-nitroaniline_cation	methanesulfonate_anion
thiazole_cation	formamide_anion
1-propanamine_cation	peroxoformicacid_anion
4-pyridinecarbonitrile_cation	glyoxylicacid_anion
piperazine_cation	methylsulfate_anion
3-nitroaniline_cation	dinitromethane_anion
1,3-benzenediamine_cation	acetaldehyde_anion
furfurylamine_cation	n-hydroxyformamide_anion2
trifluoroethylamine_cation	nitroaceticacid_anion
isopropylamine_cation	dicyanomethane_anion
acetylguanidine_cation	hypophosphorousacid_anion
4-bromimidazole_cation	glycol_anion
methenamine_cation	propanedioicacid_anion
4-fluoro-3-nitro-benzenamine_cation	1,2,4-triazole_anion
1,3-bis(cyanomethyl)imidazolium_cation	1,2,3-triazole_anion
4-(cyanomethyl)-4-methylmorpholinium_cation	cyclopentadiene_anion
5-nitro-1h-benzimidazole_cation	imidazole_anion
trimethylamine_cation	nitromethane_anion
2-aminothiazole_cation	barbituricacid_anion
aniline_cation	pf6_anion
dimethylethanolammonium_cation	pyrrole_anion
2-nitroaniline_cation	methanethiol_anion
thf_cation	2-hydroxybutanedioate_anion
pyrrolidine_cation	2-mercaptoethanol_anion
pyridine_cation	thioaceticacid_anion
n-methyl-1,3-propanediamine_cation	5-nitrouracil_anion
hexahydro-1h-1,4-diazepine_cation	methylsulfonamide_anion
allylmethylamine_cation	dicyanamide_anion
4-bromoaniline_cation	bcl4_anion
n-(3-sulfopropyl)pyridinium_cation	pyrazole_anion
benzylamine_cation	methylhydroperoxide_anion
2-methylimidazole_cation	serinate_anion
2-methyl-1-propanamine_cation	chloroaceticacid_anion
4-chloroaniline_cation	glutamate_anion
3-bromoaniline_cation	uracil_anion
phenol_cation	2-hydroxy-1,2,3-propanetricarboxylate_anion
3-chloroaniline_cation	cyanoaceticacid_anion
1,3-dihydroxy-2-methylimidazolium_cation	2-fluoroaceticacid_anion
1-(cyanomethyl)pyridinium_cation	bismalonatoborate_anion
3-aminopyridine_cation1	resorcinol_anion
1-butylamine_cation	bromoaceticacid_anion
4-(2-hydroxyethyl)-4-methylmorpholinium_cation	thioacetamide_anion
4-fluoroaniline_cation	succinicacid_anion
3-methyl-imidazolium_cation	ethanol_anion
benzamide_cation	i3_anion
choline_cation	glycinate_anion
3-fluoroaniline_cation	propynol_anion1
3-chloropyridine_cation	pyruvicacid_anion
4-chloro-2-nitro-benzenamine_cation	hydroquinone_anion
sec-butylamine_cation	acetohydroxamicacid_anion2
2,6-pyridinediamine_cation	asf6_anion
4-pyridinamine_cation1	methylcarbonate_anion
triethylenediamine_cation	acetate_anion
1-methylpyrrole_cation	asparaginate_anion
1-butanol_cation	maleicacid_anion
3-(cyanomethyl)-1-methyl-imidazolium_cation	fumaricacid_anion
tetramethylammonium_cation	peroxoaceticacid_anion
2-aminopyridine_cation	iodoaceticacid_anion
4-methoxyaniline_cation	ethylsulfate_anion
4-(3-hydroxypropyl)-4-methylmorpholinium_cation	2-chloroethanol_anion
tert-butylamine_cation	1,2-ethanedithiol_anion
m-anisidine_cation	acetamide_anion
3,7-dihydro-1,3,7,9-tetramethyl-2,6-dioxo-1h-purinium_cation	propanone_anion
2,5-diazahexane_cation	5-methyltetrazole_anion
2-methylpyrrole_cation	bisoxalatoborate_anion
trifluoroethylmethylamine_cation	dimethylsulfone_anion
1-methyl-piperazine_cation	dichloroaceticacid_anion
2-fluoroaniline_cation	adenine_anion
3-methylpyrrole_cation	1,3-propanediol_anion
cyanomethyl-dimethyl-ethylammonium_cation	3-nitropropanoicacid_anion
o-toluidine_cation	4-chloro-2-butynoicacid_anion
2-chloroaniline_cation	tetrachloroaluminate_anion
2-bromoaniline_cation	5-fluorouracil_anion
1-(2-hydroxyethyl)pyridinium_cation	acesulfamate_anion
1h-benzimidazole_cation	4-oh-benzoicacid_anion
n-methylpropylamine_cation	4-amino-phenol_anion
2-iodoaniline_cation	2-propen-1-ol_anion
3-methylaniline_cation	tetrachloroindium_anion
4-methylaniline_cation	acrylicacid_anion
piperidine_cation	trans-5-formyluracil_anion
1-(cyanomethyl)-1-methylpyrrolidinium_cation	acetohydroxamicacid_anion1
3,5-dibromoaniline_cation	cis-5-formyluracil_anion
2-chloro-pyridine_cation	dimethylsulfoxide_anion
dimethylethylamine_cation	4-pyridinamine_anion
4-ethyl-4-methylmorpholinium_cation	lactate_anion
tert-butanol_cation	tetrachlorogallate_anion
2-bromopyridine_cation	n,4-dihydroxybenzamide_anion1
n-ethyl-2-hydroxy-n,n-dimethylethylammonium_cation	tetrachloroferrate(iii)_hextuplet_anion
1-(2-hydroxyethyl)-3-methylimidazolium_cation	5,5-dichlorobarbituricacid_anion
diethylamine_cation	5,5-dibromobarbituricacid_anion
1h-benzimidazol-2-amine_cation	3-aminopyridine_anion
1-methyl-pyridinium_cation	succinimide_anion
n,n-dimethyl-1,3-propanediamine_cation	cis-1,2-cyclopropanedicarboxylicacid_anion
acetylcholine_acetate_cation	phenol_anion
3-(3-carboxypropyl)-1-methyl-imidazolium_cation	bis(fluorosulfonyl)imide_anion
ethyl-dimethylsulfonium_cation	nitroethane_anion
cyanomethyl-dimethyl-isopropylammonium_cation	4-amino-n-hydroxybenzamide_anion
indole_cation	ethanethiol_anion
n-methylpyrrolidine_cation	3-chloropropanoicacid_anion
o-anisidine_cation	succinicsemialdehyde_anion
ethyl-(3-hydroxypropyl)-dimethylammonium_cation	3-hydroxybenzoicacid_anion
n-methylaniline_cation	2,2-dichloroethanol_anion
diethylether_cation	2-chloropropanoicacid_anion
2,5-dichloro-benzenamine_cation	sulfanilamide_anion
2-methyl-pyridine_cation	aniline_anion
trimethylethylammonium_cation	glutaminate_anion
1-(cyanomethyl)-1-methylpiperidinium_cation	methylthiouracil_anion
2,4-difluoro-benzenamine_cation	2-acetylbutanedioicacid_anion
n-(3-hydroxypropyl)pyridinium_cation	ethylhydroperoxide_anion
4-methoxypyridine_cation	4-hydroxybenzoicacid_anion
1-(2-hydroxyethyl)-1-methylpyrrolidinium_cation	benzimidazole_anion
n-pentylamine_cation	methoxyethylsulfate_anion
1-napthylamine_cation	salicylhydroxamicacid_anion2
1,4-dimethyl-piperazine_cation	4-sulfamoylbenzoicacid_anion
3-picoline_cation	indole_anion
1-(3-cyanopropyl)-3-methylimidazolium_cation	2-propanol_anion
4-methylpyridine_cation	3-chloro-2-propynoicacid_anion
4-(2-methoxyethyl)-4-methylmorpholinium_cation	threoninate_anion
2-methoxypyridine_cation	trans-1,2-cyclopropanedicarboxylicacid_anion
1-(2-methoxy-2-oxoethyl)-3-methyl-imidazolium_cation	benzthiazole_anion
3-ethylthiazolium_cation	thiosalicylate_anion
1-(3-hydroxypropyl)-1-methylpyrrolidinium_cation	trifluoromethyltrifluoroborate_anion
1,3-methyl-imidazolium_cation	2-chlorophenol_anion
3-ethyl-imidazolium_cation	propanol_anion
hydroxyethyl-dimethyl-isopropylammonium_cation	thiophenol_anion
1-propenyl-boronic-acid-3-methyl-imidazolium_cation	2-amino-n-hydroxybenzamide_anion1
cyclohexylamine_cation	4-aminobenzoicacid_anion
n,n'-dimethyl-1,3-propanediamine_cation	2-fluorophenol_anion
1,1-dimethyl-pyrrolidinium_cation	3-aminobenzoicacid_anion
1-(3-hydroxypropyl)-3-methyl-imidazolium_cation	1-chloronitroethane_anion
dimethyl-iso-propylamine_cation	4-nitrothiophenol_anion
anisole_cation	salicylhydroxamicacid_anion
1,3-bis(3-cyanopropyl)imidazolium_cation	3-chlorophenol_anion
benzoicacid_cation	sbf6_anion
diethylmethylamine_cation	2-furoicacid_anion
4-(3-methoxypropyl)-4-methylmorpholinium_cation	trichloroaceticacid_anion
benzylmethylamine_cation	propyleneglycol_anion
hexahydro-1h-azepine_cation	saccharin_anion
4,5-dihydro-2-(phenylmethyl)-1h-imidazole_cation2	4-chlorophenol_anion
dimethyl-n-propylamine_cation	4-nitrophenol_anion
1-(2-hydroxyethyl)-1-methylpiperidinium_cation	4-fluorophenol_anion
4-(ethoxymethyl)-4-methylmorpholinium_cation	2e-4-chloro-2-butenoic_acid_anion
1-methyl-piperidine_cation	4-nitroaniline_anion
benzamidine_cation	4-hydroxybenzaldehyde_anion
1-methyl-3-vinylimidazolium_cation	propionicacid_anion
1-(3-hydroxypropyl)-1-methylpiperidinium_cation	n,4-dihydroxybenzamide_anion2
2,6-dichloro-benzenamine_cation	salicylate_anion
diallylamine_cation	4-nitrobenzenesulfonicacid_anion
1-methyl-3-(3-oxobutyl)-imidazolium_cation	2-nitrophenol_anion
1,3-dimethoxyimidazolium_cation	4-amino-n-hydroxybenzamide_anion2
1-ethyl-2-methylpyrazolium_cation	88-75-5_anion
1-methylindole_cation	thiobenzoicacid_anion
trifluoroethyldimethylamine_cation	4-carbamoylbenzoicacid_anion
1-ethyl-pyridinium_cation	98-47-5_anion
2-methylpiperidine_cation	nitro-isobutyricacid_anion
1,2-dimethylpyrrolidine_cation	phenylsulfonicacid_anion
280-74-0_cation	2z-4-chloro-2-butenoicacid_anion
phenylguanidine_cation	3-nitrophenol_anion
diethyl-methylsulfonium_cation	cyclopropanecarboxylicacid_anion
ethyl-tetrahydrothiophenium_cation	thymine_anion
bis(2-methoxyethyl)ammonium_cation	2,6-dichlorophenol_anion
1,2,3-trimethylimidazolium_cation	4-cyanophenol_anion
1-methyl-2-aminobenzimidazole_cation	diclofenamide_anion
3-(4-hydroxybutyl)-1-methyl-imidazolium_cation	dimethylphosphate_anion
chinoline_cation	2-methoxyethanol_anion
2-methylindole_cation	2,3-dichlorophenol_anion
butyl-diethanolammonium_cation	histidinate_anion
dimethyl-t-butylamine_cation	tricyanomethane_anion
n-methyl-benzothiazolium_cation	trifluoroaceticacid_anion
4-(2-ethoxyethyl)-4-methylmorpholinium_cation	5,5-dimethyloxazolidine-2,4-dione_anion
2-ethylpyrrolidine_cation	2,2,2-trichloroethanol_anion
isoquinoline_cation	2-methylphenol_anion
1-(2-ethoxy-2-oxoethyl)pyridinium_cation	trifluoromethane-sulfonate_anion
2,6-dimethyl-pyridine_cation	2,5-dichlorophenol_anion
1-ethyl-2,3-dihydro-3-methylimidazole_cation	4-chlorothiophenol_anion
3,4-dimethylpyridine_cation	benzohydroxamicacid_anion2
4-butyl-4-methylmorpholinium_cation	5,5-dimethylbarbituricacid_anion
1-(2-ethoxy-2-oxoethyl)-3-methyl-imidazolium_cation	phthalicacid_anion
n,n-dimethylaniline_cation	5-cyclopropyltetrazole_anion
1-ethyl-1-methyl-pyrrolidinium_cation	toluene_anion
4-ethylpyridine_cation	pentadione_anion
1,3-dihydro-5-phenyl-1,4-benzodiazepin-2-one_cation	3-hydroxytoluene_anion
ethyl-dimethyl-2-methoxyethylammonium_cation	2,4-dinitro-phenol_anion
1-ethyl-3-hydroxymethyl-pyridinium_cation	tert-butanol_anion
3-methylindole_cation	alpha-naphthol_anion
ethyl-(3-methoxypropyl)-dimethylammonium_cation	2,4-dichlorophenol_anion
clonidine_cation2	3-chlorobutanoicacid_anion
1-(3-methoxypropyl)-1-methylpyrrolidinium_cation	4-methoxyphenol_anion
dimethyl-sec-butylamine_cation	acetophenone_anion
2,4-dimethylpyridine_cation	2-butanol_anion
1-ethyl-3-methyl-imidazolium_cation	3,4-dichlorophenol_anion
1-(2-methoxyethyl)pyridinium_cation	n-hydroxy-2-nitrobenzamide_anion1
acetophenone_cation	2,4,6-trinitrophenol_anion
3-propyl-imidazolium_cation	4-methylphenol_anion
n-(2-hydroxyethyl)-n,n-dimethylbenzenmethylammonium_cation	argininate_anion
1-(2-methoxyethyl)-1-methylpyrrolidinium_cation	2-methoxyphenol_anion
dimethyl-phenylsulfonium_cation	bis(trifluoromethyl)imide_anion
dimethyl-iso-butylamine_cation	4-hydroxymethylbenzoicacid_anion
18978-78-4_cation	carbazole_anion
n,n-dimethylbenzylamine_cation	3,5-dichlorophenol_anion
3-bromoquinoline_cation	4-chlorobutanoicacid_anion
1-(ethoxymethyl)-3-methyl-imidazolium_cation	2-amino-n-hydroxybenzamide_anion2
1-(ethoxymethyl)pyridinium_cation	n-propanethiol_anion
triethylamine_cation	sulfacetamide_anion
1-(2-methoxyethyl)-3-methylimidazolium_cation	n-hydroxy-4-nitrobenzamide_anion1
2,4,5-trimethylimidazolium_cation	2-naphthol_anion
1,3-dihydro-3-hydroxy-5-phenyl-1,4-benzodiazepin-2-one_cation	2,2,2-trifluoroethanol_anion
n-ethylaniline_cation	phenylacetylene_anion
n-hexylamine_cation	1-nitropropane_anion
4543-96-8_cation	ethoxyethylsulfate_anion
2,6-dimethoxy-pyridine_cation	1,4-butadiol_anion
1-propenyl-3-methyl-imidazolium_cation	levulinate_anion
n-phenyl-o-methylisourea_cation	2,4-dinitrobenzoicacid_anion
n,n-diethyl-n-methylethylammonium_cation	5-iodo-2-hydroxybenzoicacid_anion
n,n-dimethyl-4-pyridinamine_cation	98-66-8_anion
diallylmethylamine_cation	phthalimide_anion
dimethyl-n-butylamine_cation	mafenide_anion
1-(3-methoxypropyl)-1-methylpiperidinium_cation	2,2,2-trifluoro-acetamide_anion
benzylethylamine_cation	benzylalcohol_anion
1-propylpyridinium_cation	2-nitropropane_anion
4-cyano-1-butylpyridinium_cation	mandelicacid_anion
1-methyl-2-propylpyrazolium_cation	2,4,6-trinitrobenzoicacid_anion
(ethoxycarbonylmethyl)-ethyl-dimethylammonium_cation	n-hydroxy-4-nitrobenzamide_anion2
debrisoquin_cation	2-nitrobenzoicacid_anion
1-(3-methoxypropyl)pyridinium_cation	2,3,4-trichlorophenol_anion
1-acryloyloxypropyl-3-methyl-imidazolium_cation	3-chloro-4-pentenoicacid_anion
diisopropylamine_cation	phenylsulfinicacid_anion
1-ethyl-2-methylpyrrolidine_cation	5-phenyltetrazole_anion
tetrahydrozoline_cation2	n-hydroxy-3-nitrobenzamide_anion1
1-benzyl-3-methyl-4-(methyl-1-ol)-1,2,3-triazolium_cation	2-chloro-n-hydroxybenzamide_anion1
triethylsulfonium_cation	benzoicacid_anion
ethyl-dimethyl-propylammonium_cation	n-hydroxy-2-nitrobenzamide_anion2
4-(trifluoromethyl)-benzenamine_cation	2,4,6-tribromophenol_anion
1-(2-ethoxy-2-oxoethyl)-1-methylpyrrolidinium_cation	3-pentanone_anion
diethyl-methyl-(2-methoxyethyl)ammonium_cation	1-phenyl-2-propanone_anion
1-[2-(diethylamino)-2-oxoethyl]-3-methyl-imidazolium_cation	1,3-dimethylbarbituricacid_anion
1-(2-methoxyethyl)-1-methylpiperidinium_cation	2,4,6-trichlorophenol_anion
1-ethyl-2,3-dimethyl-imidazolium_cation	9h-fluorene-9-carbonitrile_anion
n-ethyl-benzothiazolium_cation	2-fluoro-n-hydroxybenzamide_anion
n,n,n',n'-tetramethyl-1,2-ethanediamine_cation	1-butanesulfonate_anion
dipropylamine_cation	2,4,5-trichlorophenol_anion
n-allylpiperidine_cation	alpha-cyano-4-hydroxycinnamate_anion
4,5-dihydro-2-(phenylmethyl)-1h-imidazole_cation1	isobutyricacid_anion
triethylphosphine_cation	2-bromobenzoicacid_anion
1-ethyl-3-methylpyridinium_cation	2-chloro-benzoicacid_anion
1,3-dihydro-1-methyl-5-phenyl-1,4-benzodiazepin-2-one_cation	benzamide_anion
di-ethyl-di-isopropylammonium_cation	5-phenoxytetrazole_anion
(ethoxymethyl)-dimethyl-ethylammonium_cation	4-chloro-n-hydroxybenzamide_anion1
1-ethyl-nicotinic-acid-ethylester_cation	toluene-4-sulfonate_anion
(2-ethoxyethyl)-ethyl-dimethylammonium_cation	4-methylaminobenzoicacid_anion
1-(2-ethoxyethyl)-1-methylpyrrolidinium_cation	3,4,5-trichlorophenol_anion
1-ethyl-2,6-dimethylpyridinium_cation	butylsulfate_anion
4-methoxyquinoline_cation	2-(2-methoxyethoxy)ethylsulfate_anion
butyltrimethylammonium_cation	sulfamethizole_anion
3-hydroxy-1-(propoxymethyl)pyridinium_cation	n-phenyl-benzeneamine_anion
1-hexyl-1,4-diaza[2.2.2]bicyclooctanium_cation	n-chloro-p-toluenesulfonamide_anion
3-(3-methoxypropyl)-1-methyl-imidazolium_cation	fluoradene_anion
1-methyl-3-(2-oxo-2-propoxyethyl)-imidazolium_cation	trans-3-chloro-3-pentenoicacid_anion
1-methyl-1-propylpyrrolidinium_cation	sultiame_anion
1-methyl-3-(1-methylethyl)imidazolium_cation	butanoicacid_anion
imidodicarbonimidicdiamide_cation	cis-2-methylcyclopropanecarboxylicacid_anion
1-(2-ethoxyethyl)pyridinium_cation	benzylthiol_anion
tbd_cation	pentabromophenol_anion
1-(phenylmethyl)pyridinium_cation	benzohydroxamicacid_anion1
n,n-dimethylcyclohexylamine_cation	4-fluoro-n-hydroxybenzamide_anion1
1-propyl-3-methyl-imidazolium_cation	3-hydroxy-2-naphtoicacid_anion
tetra-ethylammonium_cation	3-nitrobenzoicacid_anion
1-[2-(2-methoxyethoxy)ethyl]-3-methyl-imidazolium_cation	3e-4-chloro-3-pentenoicacid_anion
1-methyl-2-(phenylmethyl)pyrazolium_cation	4-nitrobenzoicacid_anion
4,5-dichloro-1-ethyl-3-methylimidazolium_cation	cis-3-chloro-3-pentenoicacid_anion
1-(ethoxymethyl)-1-methylpyrrolidinium_cation	1-naphthalenesulfonicacid_anion
1-[2-(butylamino)-2-oxoethyl]-3-methyl-imidazolium_cation	n-hydroxy-3-nitrobenzamide_anion2
1-benzyl-3-methyl-1,2,3-triazolium_cation	2,3,4,6-tetrachlorophenol_anion
1-tert-butyl-pyridinium_cation	methyl-9h-fluorene-9-carboxylate_anion
1,3-diethylimidazolium_cation	3,3-dimethylsuccinimide_anion
o-methyl-n,n,n,n-tetramethylisouronium_cation	trans-2-methylcyclopropanecarboxylicacid_anion
1-ethyl-3,4-dimethylimidazolium_cation	prolinate_anion
1,2-diethyl-4-fluoropyrazolium_cation	3-bromobenzoicacid_anion
collidine_cation	quinethazone_anion
1-[2-[1-(1,3-benzodioxol-5yl)-2-methoxy-2-oxoethoxy]-2-oxoethyl]pyridinium_cation	3z-4-chloro-3-pentenoicacid_anion
1-butyl-imidazolium_cation	3-chlorobenzoicacid_anion
1,3-dihydro-3-hydroxy-1-methyl-5-phenyl-1,4-benzodiazepin-2-one_cation	sulfadiazine_anion
4-methyl-benzoicacid_cation	3-methoxybenzoicacid_anion
n-propylpiperidine_cation	sulfapyridine_anion
propyl-dimethyl-isopropylammonium_cation	methioninate_anion
ethyl-phenyl-methylsulfonium_cation	4-methoxybenzoicacid_anion
3-(butoxymethyl)-imidazolium_cation	bis[1,2-benzenediolato]borate_anion
4-(dimethylamino)-1-methylpyridinium_cation	4z-5-chloro-4-pentenoicacid_anion
1-benzyl-3-methyl-4-(ethyl-2-ol)-1,2,3-triazolium_cation	4-bromobenzoicacid_anion
n-ethyl-n-methyl-n-(1-methylethyl)-2-propylammonium_cation	imidodiphosphorylfluoride_anion
diethyl-methyl-propylammonium_cation	cyclobutanecarboxylicacid_anion
1-(2-ethoxyethyl)-1-methylpiperidinium_cation	4-chlorobenzoicacid_anion
1-(2-ethoxyethyl)-3-methyl-imidazolium_cation	33534-88-2_anion
2-aminoacridine_cation	phenylaceticacid_anion
1-[2-[2-(2-methoxyethoxy)ethoxy]ethyl]pyridinium_cation	4e-5-chloro-4-pentenoic_acid_anion
1-[1-(1,3-benzodioxol-5yl)-2-methoxy-2-oxoethyl]-3-methyl-imidazolium_cation	4-iodobenzoicacid_anion
n,n,n',n'-tetramethyl-1,3-propanediamine_cation	5,5-methylphenylbarbituricacid_anion
1-butyl-pyridinium_cation	4-chloro-n-hydroxybenzamide_anion2
1-methyl-1-propylpiperidinium_cation	valinate_anion
1-(ethoxymethyl)-1-methylpiperidinium_cation	pentachlorophenol_anion
1-benzyl-3-methyl-imidazolium_cation	4-fluorobenzoicacid_anion
1,2-dimethyl-3-(2-oxo-2-propoxyethyl)-imidazolium_cation	butanethiol_anion
1-methyl-3-(2,2,2-trifluoroethyl)imidazolium_cation	2,2-dimethylpropanoicacid_anion
1-[1-(1,3-benzodioxol-5yl)-2-methoxy-2-oxoethyl]pyridinium_cation	2-chloro-n-hydroxybenzamide_anion2
1-[2-(butylmethylamino)-2-oxoethyl]-3-methyl-imidazolium_cation	1,5,5-trimethylbarbituricacid_anion
59009-70-0_cation	4-cyanobenzoicacid_anion
1,2-diethyl-3-methylimidazolium_cation	3-methylbenzoicacid_anion
14789-33-4_cation	4-methyl-benzoicacid_anion
n-isopropyl-benzothiazolium_cation	pentafluoroethyltrifluoroborate_anion
ethyl-dimethyl-butylammonium_cation	5,5-diethylbarbituricacid_anion
1-butyl-3-methyl-1,2,3-triazolium_cation	4009-06-7_anion
1,2,3,4,5-pentamethylimidazolium_cation	3-methylbutanoicacid_anion
1-isobutenyl-3-methylimidazolium_cation	cinnamicacid_anion
diethylbenzylamine_cation	4-fluoro-n-hydroxybenzamide_anion2
triallylamine_cation	n-(phenylsulfonyl)-benzenesulfonamide_anion
3-methyl-1-propylpyridinium_cation	sulfaquinoxaline_anion
n-propyl-benzothiazolium_cation	882492-01-5_anion
3-butyl-4-methylthiazolium_cation	2,3,5,6-tetrafluorophenol_anion
di[n-di(2-methoxyethyl)]]-n-dimethyl-guanidinium_cation	tetracyanoborate_anion
1,3-diethoxyimidazolium_cation	benzeneacetamide_anion
n,n-diethylaniline_cation	pentanoicacid_anion
3-hydro-2-methylamine-4-oxy-5-phenyl-1,4-benzodiazepine_cation	4-dimethylaminobenzoicacid_anion
6674-22-2_cation	sulfaperin_anion
84030-20-6_cation	bissalicylatoborate_anion
1-propyl-2-3-methyl-imidazolium_cation	phenobarbital_anion
1-methyl-3-(2-methylpropyl)imidazolium_cation	95468-16-9_anion
n-heptylamine_cation	133213-11-3_anion
3-(butoxycarbonyl)-1-methylpyridinium_cation	2693-66-5_anion
1,2-dimethyl-3-(phenylmethyl)imidazolium_cation	3,4-dimethylbenzoicacid_anion
1-(butoxymethyl)-3-hydroxypyridinium_cation	lysinate_anion
1-(2-butoxy-2-oxoethyl)-3-methyl-imidazolium_cation	sulfadimethoxine_anion
1-methyl-3-(2-phenylethyl)-imidazolium_cation	diethylphosphate_anion
1-butyl-1-methyl-pyrrolidinium_cation	isoleucinate_anion
2456-81-7_cation	4-(1,1-dimethylethyl)-phenol_anion
3-(7-carboxyheptyl)-1-methyl-imidazolium_cation	nimesulide_anion
diphenylamine_cation	pentafluoropropanoicacid_anion
n,n-diethyl-n-(1-methylethyl)-2-propylammonium_cation	2-t-butylphenol_anion
clonidine_cation1	100724-78-5_anion
1-[1-(3,4-dimethoxyphenyl)-2-methoxy-2-oxoethyl]pyridinium_cation	4-ethylbenzoicacid_anion
1-butyl-3-methyl-imidazolium_cation	leucinate_anion
1-ethyl-3-propylimidazolium_cation	anthracene-9-carboxylicacid_anion
1,3-diethyl-4-methylimidazolium_cation	174788-87-5_anion
o-ethyl-n,n,n,n-tetramethylisouronium_cation	bis(2-methyllactato)borate_anion
1-butyl-2-methylimidazolium_cation	sulfadimidine_anion
1-butyl-2-methylpyridinium_cation	174788-91-1_anion
3-butyl-5-methylthiazolium_cation	9-pentafluoroethylfluorene_anion
n,n,n',n'-tetramethyl-1,3-butanediamine_cation	1,5-dimethyl-5-phenylbarbituricacid_anion
di-iso-butylamine_cation	3,3-methylphenylglutarimide_anion
tetrahydrozoline_cation1	1-hexanesulfonate_anion
3-pentyl-imidazolium_cation	9-phenyl-1,2,3,4-tetrafluorofluorene_anion
4-(dimethylamino)-1-ethylpyridinium_cation	2725-55-5_anion
di-sec-butylamine_cation	hexafluoro-i-propanol_anion
n,n,n',n'-tetramethyl-1,4-butanediamine_cation	4-phenylbenzoicacid_anion
methyldiphenyl-phosphine_cation	pamoicacid_anion
3-[(pentyloxy)methyl]-imidazolium_cation	215395-06-5_anion
1-butyl-1-methylpiperidinium_cation	n-phenyl-4-aminotetrafluoropyridine_anion
s-ethyl-n,n,n,n-tetramethylisothiouronium_cation	phenytoin_anion
hexamethylguanidinium_cation	2,4,6-trimethylbenzoicacid_anion
1-pentylpyridinium_cation	69173-28-0_anion
n-butyl-n-propyl-n,n-dimethylammonium_cation	n-hexanoicacid_anion
1-methyl-3-(3-phenyl-propyl)-imidazolium_cation	4-(1-methylethyl)-benzoicacid_anion
n-butyl-benzothiazolium_cation	174788-89-7_anion
1-methyl-3-[(4-methylphenyl)methyl]-imidazolium_cation	bisbiphenyldiolatoborate_anion
dibutylamine_cation	pentafluoro-phenol_anion
1-butyl-1-ethyl-pyrrolidinium_cation	39062-91-4_anion
1,1-dipropyl-pyrrolidinium_cation	n-(4-methylphenyl)-4-aminotetrafluoropyridine_anion
1-butyl-3-methyl-pyridinium_cation	215395-07-6_anion
1-butyl-3-[(butylamino)carbonyl]pyridinium_cation	4-propylbenzoicacid_anion
187521-32-0_cation	4-(1,1-dimethylethyl)-benzoicacid_anion
4-methyl-n-butylpyridinium_cation	4-methyl-n-(4-methylphenyl)sulfonyl-benzenesulfonamide_anion
n,n,n,n-tetramethyl-n-ethylguanidinium_cation	1,2,3,4,5,6,7,8-octafluoro-9h-fluorene_anion
1-methyl-3-[2-oxo-2-(pentyloxy)ethyl]-imidazolium_cation	39062-98-1_anion
1-butyl-2,3-dimethyl-imidazolium_cation	39063-05-3_anion
2556-43-6_cation	bis(trifluoromethylsulfonyl)methane_anion
1-ethyl-2-methyl-3-(phenylmethyl)imidazolium_cation	9-(perfluorophenyl)-fluorene_anion
1-methyl-1-pentylpyrrolidinium_cation	2-(2,3,5,6-tetrafluorophenyl)-2-phenyl-acetonitrile_anion
hexyltrimethylammonium_cation	55810-63-4_anion
1-butylquinolinium_cation	tf2n_anion
107606-92-8_cation	99726-60-0_anion
187521-31-9_cation	2-(tetrafluoropyridine)-2-phenyl-acetonitrile_anion
20734-58-1_cation	pentacyanopropenide_anion
1-butyl-3-ethylimidazolium_cation	39062-99-2_anion
3-(aminocarbonyl)-1-[(cyclododecyloxy)methyl]pyridinium_cation	n-(tetrafluoro-4-methylphenyl)-pentafluoroaniline_anion
1-(8-hydroxyoctyl)-3-methyl-imidazolium_cation	n-(2,3,5,6-tetrafluorophenyl)-pentafluoroaniline_anion
methyl-triisobutyl-phosphonium_cation	343337-70-2_anion
tert-butylcyclohexylamine_cation	2-(4-methyl-tetrafluorophenyl)-2-phenyl-acetonitrile_anion
1-pentyl-3-methyl-imidazolium_cation	n-(4-chlorophenyl)-pentafluoroaniline_anion
tri-n-propylamine_cation	r-hexobarbital_anion
3-[(hexyloxy)methyl]-imidazolium_cation	4-trifluoromethylbenzoicacid_anion
n-octylamine_cation	39063-00-8_anion
1,3-bis(propoxymethyl)-imidazolium_cation	perfluoro-tert-butanol_anion
n-butyl-isoquinolinium_cation	4-butylbenzoicacid_anion
3-hexyl-imidazolium_cation	4,5-dicyano-2-(trifluoromethyl)imidazolide_anion
2,3-dihydro-1-methyl-5-phenyl-1,4-benzodiazepine_cation	octylsulfate_anion
1,2-dimethyl-3-[2-oxo-2-(pentyloxy)ethyl]-imidazolium_cation	64934-71-0_anion
1-pentyl-1-methylpiperidinium_cation	n-(pentafluorophenyl)-pentafluoroaniline_anion
1-[2-[1-(1,3-benzodioxol-5yl)-2-butoxy-2-oxoethoxy]-2-oxoethyl]-3-me-imidazolium_cation	174788-97-7_anion
1-hexyl-pyridinium_cation	2787-79-3_anion
n-pentyl-benzothiazolium_cation	55852-22-7_anion
1-butyl-3,4-dimethyl-pyridinium_cation	n-(4-dimethylaminotetrafluorophenyl)-pentafluoroaniline_anion
1-butyl-3-ethyl-pyridinium_cation	heptafluorobutanoate_anion
80981-80-2_cation	di-perfluorophenyl-perchlorophenyl-methane_anion
1-methacryloyloxyhexyl-3-methyl-imidazolium_cation	2-(perfluorophenyl)-2-phenyl-acetonitrile_anion
1-[2-(hexyloxy)-2-oxoethyl]-3-methyl-imidazolium_cation	5386-30-1_anion
49778-01-0_cation	55810-61-2_anion
1-(1,1-difluoroethyl)-3-(trifluoromethyl)imidazolium_cation	pentafluorobenzoicacid_anion
1-[(hexyloxy)methyl]-3-hydroxypyridinium_cation	tris(pentafluoroethyl)trifluorophosphate_anion
n,n,n,n,n-pentamethyl-n-isopropyl-guanidinium_cation	174788-95-5_anion
methyltris(2-methylpropyl)phosphonium_cation	727-49-1_anion
2-methyl-1-(phenylmethyl)-3-propylimidazolium_cation	719-38-0_anion
1-butyl-3,5-dimethyl-pyridinium_cation	tris(trifluoromethylsulfonyl)methide_anion
1-[1-(1,3-benzodioxol-5-yl)-2-butoxy-2-oxoethyl]-3-methyl-imidazolium_cation	174788-93-3_anion
1-butoxymethyl-3-propoxymethylimidazolium_cation	n-(4-trifluoromethyltetrafluorophenyl)-pentafluoroaniline_anion
1-hexyl-1-methyl-pyrrolidinium_cation	55810-56-5_anion
triethylpentylammonium_cation	di-perfluorophenyl-(triafluoro-3,5-dichlorophenyl)-methane_anion
910334-37-1_cation	flufenamate_anion
heptyltrimethylammonium_cation	9-(perfluorophenyl)-octafluorofluorene_anion
1-[1-(1,3-benzodioxol-5-yl)-2-butoxy-2-oxoethyl]pyridinium_cation	500721-91-5_anion
1-hexyl-3-methyl-imidazolium_cation	di-perfluorophenyl-(tetrafluoro-4-bromophenyl)-methane_anion
1-butyl-nicotinic-acid-butylester_cation	di-perfluorophenyl-(tetrafluoro-4-chlorophenyl)-methane_anion
n,n,n,n,n-pentamethyl-n-propyl-guanidinium_cation	di-perfluorophenyl-(4-methyl-tetrafluorophenyl)-methane_anion
[4-(acetyloxy)butyl]tricyclohexyl-phosphonium_cation	500721-87-9_anion
1-hexyloxymethyl-3-methylimidazolium_cation	di-perfluorophenyl-(2,3,5,6-tetrafluorophenyl)-methane_anion
1-butyl-4-(dimethylamino)-pyridinium_cation	ethylcyano(pentafluorophenyl)acetate_anion
hexyl-dimethyl-isopropylammonium_cation	n-(4-nitronaphtalene)-pentafluoroaniline_anion
3-heptyl-imidazolium_cation	500721-95-9_anion
3-[(heptyloxy)methyl]-imidazolium_cation	tri-perfluorophenyl-methane_anion
1-hexyl-1-methylpiperidinium_cation	2,2-(4-trifluoromethyltetrafluorophenyl)-acetonitrile_anion
n-hexyl-benzothiazolium_cation	500721-89-1_anion
2-methyl-1-(1-methylpropyl)-3-(phenylmethyl)imidazolium_cation	dibutylphosphate_anion
1-hexyl-2-3-methyl-imidazolium_cation	2-(perfluorophenyl)-2-(difluoro-2,4,6-trichlorophenyl)-acetonitrile_anion
1,3-dibutyl-1,2,3-triazolium_cation	500721-93-7_anion
1-hexyl-3-methyl-pyridinium_cation	perfluorobutanesulfonate_anion
1-benzyl-3-methyl-4-butyl-1,2,3-triazolium_cation	bis-pentafluoroethyl-phosphinate_anion
1-hexylquinuclidinium_cation	2-di(perfluorophenyl)methyl-(perfluoronaphthalene)_anion
1-hexyl-4-methyl-pyridinium_cation	42254-09-1_anion
49778-04-3_cation	64934-72-1_anion
1-butyl-2-methyl-3-(phenylmethyl)imidazolium_cation	55852-24-9_anion
1-allyl-3-methyl-4-pentyl-1,2,3-triazolium_cation	bis(pentafluoroethylsulfonyl)amide_anion
sparteine_cation	decanoate_anion
1,3-bis(butoxymethyl)-imidazolium_cation	52345-34-3_anion
dibutylimidazolium_cation	32251-53-9_anion
59009-71-1_cation	2894-87-3_anion
1-[(heptyloxy)methyl]-3-hydroxypyridinium_cation	trifluorotris(perfluoropropyl)phosphate_anion
triphenyl-phosphine_cation	2-(perfluorophenyl)-2-(tetrafluoro-4-chlorophenyl)-acetonitrile_anion
tetrapropylammonium_cation	62325-51-3_anion
846605-13-8_cation	62325-35-3_anion
1-hexylquinolinium_cation	bis(2,4,4-trimethylpentyl)dithiophosphinate_anion
n-hexyl-n,n,n-triethylammonium_cation	dodecylsulfate_anion
1-methyl-3-heptoxymethylimidazolium_cation	diethyl(pentafluorophenyl)malonate_anion
octyltrimethylammonium_cation	71571-37-4_anion
1-[2-[(1r,5s)-6,6-dimethylbicyclo[3.1.1]hept-2-en-2-yl]ethyl]-3-methyl-imidazolium_cation	62325-34-2_anion
1-ethyl-3-hexyl-imidazolium_cation	2,2-di(perfluorophenyl)-acetonitrile_anion
1-heptyl-3-methyl-imidazolium_cation	tris(nonafluorobutyl)trifluorophosphate_anion
35589-04-9_cation	bis(2,4,4-trimethylpentyl)thiophosphinate_anion
n-dimethyl-n-pyrrolidinyl-n-diethyl-guanidinium_cation	62325-37-5_anion
1,4-dibutyl-3-methyl-1,2,3-triazolium_cation	2-(perfluorophenyl)-2-(4-trifluoromethyltetrafluorophenyl)-acetonitrile_anion
hexylisoquinolinium_cation	64934-68-5_anion
4-(aminocarbonyl)-1-[(decyloxy)methyl]pyridinium_cation	58432-55-6_anion
1-[(hexyloxy)methyl]-8-hydroxyquinolinium_cation	2,2-(perfluoronaphtalene)-acetonitrile_anion
n-hepyl-benzothiazolium_cation	bis(2,4,4-trimethylpentyl)phosphinate_anion
hp1(tmg)_cation	perfluorooctanesulfonate_anion
3-[(octyloxy)methyl]-imidazolium_cation	so4_dianion
dodecyl-dimethyl-3-sulfopropylammonium_cation
3-octyl-imidazolium_cation
3-(aminocarbonyl)-1-[(decyloxy)methyl]pyridinium_cation
1-[(hexyloxy)methyl]quinolinium_cation
1-benzyl-3-methyl-4-pentyl-1,2,3-triazolium_cation
1-octyl-pyridinium_cation
1-butoxymethyl-3-pentoxymethylimidazolium_cation
1-methyl-3-[2-(octyloxy)-2-oxoethyl]-imidazolium_cation
triisobutyl-methyl-phosphonium_cation
4-(aminocarbonyl)-1-[(undecyloxy)methyl]pyridinium_cation
tri-n-butylamine_cation
300363-71-7_cation
1-hexyl-3,5-dimethylpyridinium_cation
1-propenyl-boronic-acid-3-octyl-imidazolium_cation
417706-60-6_cation
3-hydroxy-1-[(octyloxy)methyl]pyridinium_cation
tributylmethylammonium_cation
910334-38-2_cation
triethylheptylammonium_cation
tridecyl-peg2-peg3-methylammonium_cation
81675-81-2_cation
1-hexyl-4-(dimethylamino)pyridinium_cation
1-octyl-1-methyl-pyrrolidinium_cation
3-(aminocarbonyl)-1-[(undecyloxy)methyl]pyridinium_cation
3-[(nonyloxy)methyl]-imidazolium_cation
1-octyl-3-methyl-imidazolium_cation
n-ocyl-benzothiazolium_cation
1,3-bis[(pentyloxy)methyl]-imidazolium_cation
1,3-dipentyl-imidazolium_cation
3-nonyl-imidazolium_cation
[4-(acetyloxy)butyl]trihexyl-phosphonium_cation
1-[(hexyloxy)methyl]-6-methylquinolinium_cation
153136-23-3_cation
4-(aminocarbonyl)-1-[(dodecyloxy)methyl]pyridinium_cation
1,3-dibutoxy-2-methylimidazolium_cation
1-(11-ethoxy-11-oxoundecyl)-3-methyl-imidazolium_cation
3-(aminocarbonyl)-1-[(dodecyloxy)methyl]pyridinium_cation
1-octylquinuclidinium_cation
3-methyl-1-octyl-pyridinium_cation
4-methyl-1-octyl-pyridinium_cation
1-octylquinolinium_cation
tributyl-ethyl-phosphonium_cation
1-hexyl-3-methyl-4-(dimethylamino)pyridinium_cation
8-hydroxy-1-[(octyloxy)methyl]quinolinium_cation
tributylmethylphosphonium_cation
tricyclohexyl(2-oxo-2-propoxyethyl)phosphonium_cation
1-(4-benzyloxybenzyl)-3-methyl-4-pentyl-1,2,3-triazolium_cation
octylisoquinolinium_cation
1-methyl-3-nonylimidazolium_cation
1-methyl-3-nonoxymethylimidazolium_cation
bemp_cation
triethyloctylammonium_cation
3-[[[[(heptyloxy)methoxy]methyl]amino]carbonyl]-1-[(heptyloxy)methyl]pyridinium_cation
benzyl-triphenyl-phosphonium_cation
1-propenyl-3-octyl-imidazolium_cation
tetrakis(n-diethyl)-guanidinium_cation
decyl-trimethyl-ammonium_cation
1-[(octyloxy)methyl]quinolinium_cation
3-[(decyloxy)methyl]-imidazolium_cation
tetra-n-butylammonium_cation
n-nonyl-benzothiazolium_cation
tetra-n-butylphosphonium_cation
bis(n-dimethyl)-n-dibutyl-guanidinium_cation
874220-28-7_cation
300363-66-0_cation
3-decyl-imidazolium_cation
1-decylpyridinium_cation
1,1-dihexylpyrrolidinium_cation
1,3-bis[(hexyloxy)methyl]-imidazolium_cation
300363-70-6_cation
300363-64-8_cation
1-propenyl-boronic-acid-3-decyl-imidazolium_cation
300363-65-9_cation
1,3-dihexyl-imidazolium_cation
1-decyl-3-methyl-imidazolium_cation
3-[[[[(octyloxy)methoxy]methyl]amino]carbonyl]-1-[(octyloxy)methyl]pyridinium_cation
3-[(undecyloxy)methyl]-imidazolium_cation
6-methyl-1-[(octyloxy)methyl]quinolinium_cation
300363-69-3_cation
n-decyl-benzothiazolium_cation
300363-68-2_cation
161118-34-9_cation
tricyclohexyl[2-oxo-2-(pentyloxy)ethyl]phosphonium_cation
3-hydroxy-1-[(undecyloxy)methyl]pyridinium_cation
decyl-dimethyl-benzylammonium_cation
3-undecyl-imidazolium_cation
1-dodecyl-1-(2-hydroxyethyl)pyrrolidinium_cation
1-decyl-3-ethyl-imidazolium_cation
3-[(dodecyloxy)methyl]-imidazolium_cation
ethyl-trihexyl-phosphonium_cation
1-propenyl-3-decyl-imidazolium_cation
1-[(decyloxy)methyl]quinolinium_cation
1,3-bis[(heptyloxy)methyl]-imidazolium_cation
trihexyl-propyl-phosphonium_cation
874220-29-8_cation
n-undecyl-benzothiazolium_cation
trihexyl-2-propen-1-ylphosphonium_cation
1-propenyl-boronic-acid-3-dodecyl-imidazolium_cation
butyl-trihexyl-phosphonium_cation
1-(3,3,4,4,5,5,6,6,6-nonafluorohexyl)-3-methylimidazolium_cation
3-[[[[(nonyloxy)methoxy]methyl]amino]carbonyl]-1-[(nonyloxy)methyl]pyridinium_cation
1-[(decyloxy)methyl]-6-methylquinolinium_cation
di(n-dimethyl)-n-dihexyl-guanidinium_cation
3-dodecyl-imidazolium_cation
tetrahexyl-phosphonium_cation
trihexyl(methoxymethyl)phosphonium_cation
di(n-diethyl)-n-dibutyl-guanidinium_cation
300363-63-7_cation
heptyl-trihexyl-phosphonium_cation
54976-03-3_cation
[2-(heptyloxy)-2-oxoethyl]trihexylphosphonium_cation
417706-59-3_cation
tricyclohexyl[2-(heptyloxy)-2-oxoethyl]phosphonium_cation
trihexyl(2-oxo-2-propoxyethyl)phosphonium_cation
dodecyl-dimethyl-benzylammonium_cation
1,3-bis[(octyloxy)methyl]-imidazolium_cation
n-dodecyl-benzothiazolium_cation
1-dodecyl-3-methyl-imidazolium_cation
trihexyl-octyl-phosphonium_cation
trihexyl(2-hydroxyethyl)phosphonium_cation
3-[[[[(decyloxy)methoxy]methyl]amino]carbonyl]-1-[(decyloxy)methyl]pyridinium_cation
874220-61-8_cation
n-dimethyl-n-pyrrolidinyl-n-dihexyl-guanidinium_cation
trihexyl[2-oxo-2-(pentyloxy)ethyl]phosphonium_cation
n-dimethyl-n-piperidinyl-n-dihexyl-guanidinium_cation
n-diethyl-n-dimethyl-n-dihexyl-guanidinium_cation
1-butyl-3-methyl-4-decyl-1,2,3-triazolium_cation
1-[(dodecyloxy)methyl]quinolinium_cation
methyl-trioctyl-ammonium_cation
di(n-dimethyl)-di(n-heptyl)-guanidinium_cation
2669-65-0_cation
tetraoctylammonium_cation
1-propenyl-3-dodecyl-imidazolium_cation
tetradecyltrimethylammonium_cation
1-[(dodecyloxy)methyl]-8-hydroxyquinolinium_cation
decyl-trihexyl-phosphonium_cation
1-(2-hydroxyethyl)-2-methyl-3-tetradecyl-imidazolium_cation
1-[(dodecyloxy)methyl]-6-methylquinolinium_cation
417706-55-9_cation
n-decyl-n,n-dimethyl-1-decylammonium_cation
874220-60-7_cation
dimethyl-tetradecyl-benzylammonium_cation
1,3-bis[(nonyloxy)methyl]-imidazolium_cation
n-[bis(dimethylamino)methylene]-n-butyl-1-decylammonium_cation
di(n-dimethyl)-n-dioctyl-guanidinium_cation
dodecyl-trihexyl-phosphonium_cation
1-tetradecyl-3-methyl-imidazolium_cation
t-bup1(tmg)_cation
1-ethyl-2-(8-heptadecenyl)-4,5-dihydro-3-(2-hydroxyethyl)-imidazolium_cation
1,3-bis[(decyloxy)methyl]-imidazolium_cation
trihexyl-tetradecyl-phosphonium_cation
n-dibutyl-n-dimethy-n-diheptyl-guanidinium_cation
1-hexadecyl-3-(2-hydroxyethyl)-2-methyl-imidazolium_cation
n-hexadecyl-n,n-dimethylbenzenemethylammonium_cation
tributyl-tetradecylphosphonium_cation
di(n-dihexyl)-n-dimethyl-guanidinium_cation
1-hexadecylpyridinium_cation
1,3-bis[(undecyloxy)methyl]-imidazolium_cation
417706-56-0_cation
1,3-didecyl-2-methyl-imidazolium_cation
1-hexadecyl-3-methyl-imidazolium_cation
hexadecyl-trihexyl-phosphonium_cation
etp2(pyrr)_cation
417706-58-2_cation
1-methyl-3-(3,3,4,4,5,5,6,6,7,7,8,8,8-tridecafluorooctyl)-imidazolium_cation
3-hydroxy-1-[(octadecyloxy)methyl]pyridinium_cation
1-hexadecyl-2-3-methyl-imidazolium_cation
1,3-bis[(dodecyloxy)methyl]-imidazolium_cation
di[n-dimethyl]-n(butyl,tetradecyl)guanidinium_cation
1-octadecyl-3-methyl-imidazolium_cation
2,3,7,8,12,13,17,18-octaethyl-21h,23h-porphine_cation
n-[bis(dimethylamino)methylene]-n-dodecyl-1-dodecylammonium_cation
1,3-bis[(tetradecyloxy)methyl]-imidazolium_cation
1,3-bis[(hexadecyloxy)methyl]-imidazolium_cation
n,n-dimethyl-n-octadecyl-1-octadecylammonium_cation
di[n-dimethyl]-n-[butyl,octyl]-guanidinium_cation
1,1'-(1,2-ethanediyl)bispyridinium_dication
1,1'-(1,2-ethanediyl)bis[3-ethylimidazolium]_dication

## Sheet: Full-Results
Cation	Anion	Gamma_R32	Gamma_R125	H_R32	H_R125	S_R32	R32_tau_120	R32_tau_121	R32_tau_210	R32_tau_211	R125_tau_120	R125_tau_121	R125_tau_210	R125_tau_211	MW	Eq_work (kJ/kg)	Emission (kg/kg)	R32 purity	R125 purity	IL flowrate (kg/hr)	Reflux ratio	R410 inlet temp (K)	R410 inlet pres (bar)	IL cooler temp (K)	IL pump press (bar)	ED colm press (bar)	Flash 1 temp (K)	Flash 1 pres (bar)	Flash 2 temp (K)	Flash 2 pres (bar)	p1	p2	p3	p4	p5	p6	p7	p8	p9	p10	p11	p12	p13	p14	p15	p16	p17	p18	p19
1-(3-methoxypropyl)-1-methylpyrrolidinium_cation	tetrachloroferrate(iii)_hextuplet_anion	1.64122	16.3965	2.76963	22.5661	9.99043	-4.05758	2049.69	1.95848	-851.824	9.28231	-2605.1	-7.57178	3064.66	355.921	124.136	0.0144208	0.995006	0.995002	72.6116	1.42833	278.15	10	293.679	10	10	313.826	1	328.202	0.210264	0	0	0	0	0	0	0	0	0.0123879	0	0	0	0.323427	1.13579	2.71577	6.12623	16.5645	20.9453	12.4235
1-(3-methoxypropyl)-1-methylpyrrolidinium_cation	tetrachloroaluminate_anion	1.66232	16.2013	2.80524	22.2976	9.74619	-4.14609	2081.83	1.93009	-842.295	9.47218	-2643.31	-7.55842	3039.16	327.056	124.41	0.0144603	0.995006	0.995002	68.3878	0.1	278.15	10	283.118	10	10	317.52	1	328.263	0.172995	0	0	0	0	0	0	0	0	0.0123879	0	0	0	0.323427	1.13579	2.71577	6.28949	16.8121	22.0142	13.0562
1-(3-methoxypropyl)-1-methylpyrrolidinium_cation	bcl4_anion	1.71784	16.356	2.89893	22.5105	9.52128	-4.60874	2229	2.06888	-876.385	9.45489	-2643.85	-7.56537	3048.02	310.887	125.412	0.0145007	0.995006	0.995002	66.7564	0.1	278.15	10	282.379	10	10	314.036	1	328.302	0.208308	0	0	0	0	0	0	0	0	0.0123879	0	0	0	0.323427	1.13579	2.71577	6.12623	16.5645	20.9453	12.4235
ethyl-(3-methoxypropyl)-dimethylammonium_cation	tetrachloroferrate(iii)_hextuplet_anion	1.70715	17.0689	2.8809	23.4916	9.99844	-4.50626	2196.07	2.09459	-884.626	13.7173	-3912.21	-10.7548	4012.88	343.91	125.967	0.0146504	0.995006	0.995002	79.1908	1.40119	278.15	10	295.122	10	10	318.011	1	328.227	0.187202	0	0	0	0	0.0131648	0	0	0	0.0217162	0.00970101	0.0356139	0.0412892	0.0365183	2.54425	4.25459	7.92963	18.7265	18.8013	15.4605
ethyl-(3-methoxypropyl)-dimethylammonium_cation	tetrachloroaluminate_anion	1.73888	17.0659	2.93445	23.4874	9.81425	-4.56784	2215.19	2.06642	-871.505	13.8279	-3939.98	-10.796	4019.09	315.045	125.975	0.0146204	0.995006	0.995002	74.0117	0.133998	278.15	10	285.545	10	10	317.601	1	328.292	0.191217	0	0	0	0	0.0131648	0	0	0	0.0217162	0.00970101	0.0356139	0.0412892	0.0365183	2.54425	4.25459	8.09289	18.9741	19.8702	16.0932
ethyl-(3-methoxypropyl)-dimethylammonium_cation	tetrachlorogallate_anion	1.69543	16.0888	2.86112	22.1427	9.48951	-4.31175	2142.6	2.04254	-871.992	9.29709	-2589.07	-7.30294	2960.52	357.798	126.776	0.0146639	0.995006	0.995002	76.0334	0.1	278.15	10	282.453	10	10	314.155	1	328.197	0.209637	0	0	0	0	0.0131648	0	0	0	0.0217162	0.00970101	0.0356139	0.0412892	0.0365183	2.54425	4.25459	7.92963	18.7265	19.0269	15.7151
ethyl-dimethyl-2-methoxyethylammonium_cation	tetrachloroferrate(iii)_hextuplet_anion	1.82021	17.961	3.07168	24.7193	9.86754	-4.76748	2280.69	2.16576	-889.041	13.8887	-3995.5	-11.4722	4268.83	329.884	126.957	0.0147306	0.995006	0.995002	80.1139	1.43848	278.15	10	294.536	10	10	317.134	1	328.258	0.192314	0	0	0	0	0	0	0	0	0	0	0.0180149	0	0.872067	1.58986	3.24811	9.04631	18.1085	19.5243	16.3267
1-(2-methoxyethyl)-1-methylpyrrolidinium_cation	tetrachloroaluminate_anion	1.7801	17.1178	3.004	23.5588	9.61619	-4.66651	2245.33	2.09257	-872.899	13.3067	-3786.27	-10.4905	3927.63	313.029	127.055	0.0147102	0.995006	0.995002	73.998	0.18822	278.15	10	285.319	10	10	317.381	1	328.296	0.18806	0	0	0	0	0	0	0	0	0	0.0254503	0	0.229685	0.228236	1.18258	3.4428	7.09469	17.2137	18.537	15.3116
ethyl-dimethyl-propylammonium_cation	chcl3_anion	1.89751	16.7922	3.20214	23.1108	8.84959	-4.81671	2297.33	2.18518	-884.8	9.27321	-2592.11	-7.25762	2959.43	234.595	127.12	0.0146257	0.995006	0.995002	55.6373	0.698316	278.15	10	286.902	10	10	317.807	1	328.471	0.167332	0	0	0	0	0	0	0	0	0	0.0474996	0	0	0.47228	1.80637	2.53017	8.71189	16.4585	20.3861	13.2751
1-(2-methoxyethyl)-1-methylpyrrolidinium_cation	tetrachloroferrate(iii)_hextuplet_anion	1.75145	17.0946	2.95565	23.527	9.76026	-4.5649	2208.44	2.1237	-884.075	13.1668	-3748.43	-10.3954	3903.65	341.894	127.237	0.0147404	0.995006	0.995002	78.9956	0.1	278.15	10	284.457	10	10	316.358	1	328.232	0.19765	0	0	0	0	0	0	0	0	0	0.0254503	0	0.229685	0.228236	1.18258	3.4428	6.93142	16.9661	17.4681	14.679
ethyl-(3-methoxypropyl)-dimethylammonium_cation	bcl4_anion	1.80333	17.4628	3.0432	24.0338	9.68366	-3.13116	1785.73	1.46625	-680.334	14.0447	-4017.34	-11.1425	4139.33	298.876	127.38	0.0147437	0.995006	0.995002	73.6044	0.1	278.15	10	285.391	10	10	318.217	1	328.328	0.18711	0	0	0	0	0.0131648	0	0	0	0.0217162	0.00970101	0.0356139	0.0412892	0.0365183	2.54425	4.25459	7.92963	18.7265	18.8013	15.4605
ethyl-dimethylsulfonium_cation	bf4_anion	1.86386	16.7244	3.14534	23.0175	8.97302	-5.97821	2727	2.57757	-1026.75	8.3061	-2181.11	-4.81607	2101.71	178.006	127.382	0.0145435	0.995006	0.995002	43.522	0.1	278.15	10	282.518	10	10	314.534	1	328.601	0.225249	0	0	0	0	0	0	0	0	0.0288419	0	0	0.0866777	2.01094	2.63612	5.39508	14.4936	23.0998	7.55626	13.5767
1-(2-methoxyethyl)-1-methylpyrrolidinium_cation	tetrachlorogallate_anion	1.73672	16.1208	2.9308	22.1867	9.2823	-4.58576	2217.45	2.15914	-897.315	9.15249	-2540.25	-7.16574	2912.53	355.782	127.458	0.0147298	0.995006	0.995002	76.9162	1.25539	278.15	10	291.644	10	10	314.438	1	328.201	0.202424	0	0	0	0	0	0	0	0	0	0.0254503	0	0.229685	0.228236	1.18258	3.4428	6.93142	16.9661	17.6937	14.9335
1-(ethoxymethyl)-3-methyl-imidazolium_cation	tetrachloroferrate(iii)_hextuplet_anion	1.79219	16.5923	3.0244	22.8357	9.25813	-4.92139	2335.33	2.12998	-884.966	9.35652	-2633.45	-7.8342	3150.21	338.851	127.74	0.0147415	0.995006	0.995002	69.6029	0.1	278.15	10	279.473	10	10	316.473	1	328.235	0.154907	0	0	0	0	0	0	0	0	0	0	0.57931	1.71503	3.46308	2.9913	9.17858	7.61722	16.1411	15.405	12.4139
triethylsulfonium_cation	chcl3_anion	1.89088	16.4607	3.19095	22.6545	8.70528	-4.84356	2303.87	2.16061	-878.067	9.3279	-2586.85	-7.10292	2888.25	237.619	127.819	0.0146776	0.995006	0.995002	56.0445	1.00139	278.15	10	288.892	10	10	316.861	1	328.465	0.175773	0	0	0	0	0	0	0	0	0	0	0	0	0.45187	1.27078	4.41676	6.43035	17.0765	9.86585	22.1636
1-(2-methoxyethyl)-3-methylimidazolium_cation	tetrachloroferrate(iii)_hextuplet_anion	1.78443	16.5149	3.01131	22.7291	9.25498	-4.74473	2271.19	2.12312	-881.115	9.34404	-2624.52	-7.74356	3116.86	338.851	127.883	0.0147511	0.995006	0.995002	68.6212	0.1	278.15	10	279.222	10	10	316.722	1	328.235	0.150283	0	0	0	0	0	0	0	0	0	0	0.160749	1.12461	2.99625	3.31171	9.03525	4.73435	14.6719	17.3882	13.6365
1-(3-methoxypropyl)-1-methylpyrrolidinium_cation	tetrachlorogallate_anion	1.62619	15.3646	2.74427	21.1461	9.44822	-4.0669	2054.1	1.99613	-865.658	9.9412	-2721.76	-7.11187	2839.56	369.809	128.029	0.0148326	0.995006	0.995002	76.02	1.50737	278.15	10	294.426	10	10	320.196	1	328.165	0.148279	0	0	0	0	0	0	0	0	0.0123879	0	0	0	0.323427	1.13579	2.71577	6.12623	16.5645	21.1709	12.6781
ethyl-dimethyl-2-methoxyethylammonium_cation	chcl3_anion	1.90147	17.5343	3.20881	24.1321	9.22144	-4.72736	2268.2	2.13838	-868.686	13.5847	-3870.08	-10.4572	3921.32	250.595	128.039	0.0147437	0.995006	0.995002	64.1374	0.1	278.15	10	284.85	10	10	317.646	1	328.436	0.189074	0	0	0	0	0	0	0	0	0	0	0.0180149	0	0.872067	1.58986	3.24811	9.04631	18.1085	19.5243	16.3267
1-(2-methoxyethyl)-1-methylpyrrolidinium_cation	bcl4_anion	1.85613	17.8822	3.13231	24.6109	9.63411	-3.23812	1820.49	1.49114	-680.278	13.8276	-3968.55	-11.2979	4204.93	296.86	128.052	0.0148054	0.995006	0.995002	74.4923	0.201964	278.15	10	285.781	10	10	318.168	1	328.332	0.184178	0	0	0	0	0	0	0	0	0	0.0254503	0	0.229685	0.228236	1.18258	3.4428	6.93142	16.9661	17.4681	14.679
1-(ethoxymethyl)pyridinium_cation	chcl3_anion	1.9311	17.1646	3.25882	23.6233	8.88852	-4.55266	2187.41	2.0465	-829.151	9.11544	-2563.78	-7.64714	3096.55	256.558	128.126	0.0147281	0.995006	0.995002	60.851	1.6206	278.15	10	293.295	10	10	316.515	1	328.422	0.171569	0	0	0	0	0	0	0	0	0	0	0	0.63384	2.4915	3.42096	6.68929	16.2288	17.1761	7.97413	14.7876
1-(2-methoxyethyl)-1-methylpyrrolidinium_cation	chcl3_anion	1.77642	15.306	2.99779	21.0653	8.61619	-4.97381	2355.46	2.25216	-928.019	10.3263	-2794.62	-6.81203	2709.34	262.605	128.246	0.0147046	0.995006	0.995002	59.2401	0.1	278.15	10	282.469	10	10	314.69	1	328.411	0.209855	0	0	0	0	0	0	0	0	0	0.0254503	0	0.229685	0.228236	1.18258	3.4428	6.93142	16.9661	17.4681	14.679
4-ethyl-4-methylmorpholinium_cation	bf4_anion	1.86483	17.0359	3.14698	23.4461	9.13536	-5.62924	2617.05	2.4299	-979.58	5.71139	-1473.28	-3.54877	1785.54	217.019	128.388	0.0147537	0.995006	0.995002	52.8601	1.65458	278.15	10	293.66	10	10	321.674	1	328.381	0.142493	0	0	0	0	0	0	0	0	0	0	0.0903539	0.104641	1.1691	1.89574	5.15606	8.95433	23.764	23.0937	21.3952
n,n,n',n'-tetramethyl-1,2-ethanediamine_cation	bcl4_anion	1.87131	16.3708	3.15791	22.5308	8.74832	-4.75722	2274.8	2.08115	-855.287	9.36278	-2599.14	-7.29803	2948.1	269.838	128.503	0.0147608	0.995006	0.995002	63.2398	1.62813	278.15	10	293.566	10	10	315.608	1	328.393	0.188186	0	0	0	0	0	0	0.376019	0.661738	0.261392	0.174876	0.469738	0.222006	0.772229	2.2023	2.37407	6.47808	12.6548	21.8137	13.8832
diethyl-methyl-(2-methoxyethyl)ammonium_cation	bcl4_anion	1.80628	15.9589	3.04818	21.9639	8.83519	-4.73482	2270.71	2.11096	-875.889	9.37889	-2581.12	-7.06422	2852.95	298.876	128.511	0.0147923	0.995006	0.995002	67.6295	1.59831	278.15	10	293.826	10	10	316.478	1	328.327	0.18124	0	0	0	0	0	0	0	0	0	0	0.0338035	0	0.319471	1.63778	3.03842	7.42967	14.6992	17.8248	19.8615
tetramethylammonium_cation	trifluoromethyltrifluoroborate_anion	1.89468	15.6867	3.19735	21.5893	8.27936	-6.20229	2795.46	2.34856	-956.22	9.6013	-2598.59	-6.57797	2658.09	210.958	128.546	0.0147173	0.995006	0.995002	51.8468	0.1	278.15	10	282.495	10	10	317.117	1	328.525	0.185969	0	0	0	0	0	0	0	0	0.0104293	0	0.176381	0.138726	0.283282	2.82139	4.29773	5.83279	30.1292	22.9147	8.89483
ethyl-dimethyl-propylammonium_cation	tetrachloroferrate(iii)_hextuplet_anion	1.82694	16.1585	3.08304	22.2387	8.8446	-4.78283	2283.26	2.20527	-900.031	9.34939	-2594.89	-7.27776	2941.77	313.884	128.656	0.0148227	0.995006	0.995002	71.1806	1.58301	278.15	10	293.61	10	10	316.5	1	328.293	0.179372	0	0	0	0	0	0	0	0	0	0.0474996	0	0	0.47228	1.80637	2.53017	8.71189	16.4585	20.3861	13.2751
1,1-dimethyl-pyrrolidinium_cation	bclf3_anion	1.79487	15.4743	3.02893	21.297	8.6214	-6.02912	2762.61	2.25675	-947.089	10.815	-2885.09	-6.46844	2556.89	203.443	128.676	0.0147279	0.995006	0.995002	48.5111	1.70659	278.15	10	293.895	10	10	318.926	1	328.542	0.173655	0	0	0	0	0	0	0	0	0	0	0.0272283	0.0905888	0.247945	1.09809	4.01881	5.93503	17.2801	23.8877	10.909
di-ethyl-di-isopropylammonium_cation	chcl3_anion	1.88208	16.1514	3.1761	22.2289	8.58168	-4.59142	2219.37	2.16528	-877.718	9.22759	-2537.55	-6.70187	2747.28	248.622	128.739	0.0147497	0.995006	0.995002	58.6472	0.1	278.15	10	282.43	10	10	315.151	1	328.441	0.197071	0	0	0	0	0	0	0	0	0	0	0	0	0	0.39212	4.67499	6.92691	14.8194	13.8498	18.6477
1-ethyl-2,3-dimethyl-imidazolium_cation	chcl3_anion	1.82093	15.4273	3.0729	21.2323	8.47222	-5.02108	2362.02	2.28171	-928.759	10.5889	-2868.86	-7.02275	2768.31	243.56	128.848	0.0147413	0.995006	0.995002	56.0991	0.1	278.15	10	282.444	10	10	314.864	1	328.453	0.206732	0	0	0	0	0	0	0	0	0	0	0	0	0.37893	0.643001	7.713	6.43078	11.2486	23.0116	16.546
tetramethylammonium_cation	cyclopentadiene_anion	1.90731	16.5022	3.21867	22.7117	8.6521	-4.81247	2414.87	2.22938	-920.264	5.20307	-1287.69	-1.83909	1244.89	139.239	129.014	0.0146491	0.995006	0.995002	36.4562	0.620613	278.15	10	285.902	10	10	315.391	1	328.039	0.229846	0	0	0	0	0	0	0	0	0.0104293	0	0.176381	0.138726	0.283282	2.82139	4.29773	5.83279	30.1292	22.9147	8.89483
1-propylpyridinium_cation	chcl3_anion	1.91049	16.3893	3.22404	22.5563	8.57856	-4.54581	2179.29	2.09398	-845.713	9.20559	-2534.46	-7.03903	2850.33	240.558	129.128	0.0147906	0.995006	0.995002	57.0728	0.1	278.15	10	282.537	10	10	316.42	1	328.458	0.177371	0	0	0	0	0	0	0	0	0	0	0	0.771196	0.953276	3.48397	6.988	11.7449	14.5476	12.7987	9.16366
4543-96-8_cation	bcl4_anion	1.74184	14.7136	2.93943	20.2501	8.44719	-5.1243	2389.79	2.37354	-968.328	11.5383	-3079.4	-6.77388	2630.62	269.838	129.215	0.0147913	0.995006	0.995002	59.6726	1.6839	278.15	10	294.683	10	10	315.009	1	328.394	0.207674	0	0	0	0	0	0	0	0	0	0.154138	0.0692358	0.894275	0.635707	3.31307	2.5626	4.23756	6.37273	22.8372	20.276
diethyl-methyl-(2-methoxyethyl)ammonium_cation	tetrachloroferrate(iii)_hextuplet_anion	1.70961	15.3111	2.88504	21.0724	8.9559	-4.14887	2080.03	2.00081	-853.921	10.3612	-2824.31	-7.18168	2837.88	343.91	129.23	0.0148678	0.995006	0.995002	74.0252	1.38341	278.15	10	292.665	10	10	314.839	1	328.228	0.202801	0	0	0	0	0	0	0	0	0	0	0.0338035	0	0.319471	1.63778	3.03842	7.42967	14.6992	17.8248	19.8615
ethyl-dimethyl-propylammonium_cation	tetrachloroaluminate_anion	1.86587	16.4672	3.14874	22.6635	8.8255	-3.13736	1781.4	1.51478	-684.088	9.43318	-2634.59	-7.567	3045.03	285.019	129.386	0.0148838	0.995006	0.995002	66.2174	0.760205	278.15	10	287.212	10	10	318.798	1	328.357	0.15629	0	0	0	0	0	0	0	0	0	0.0474996	0	0	0.47228	1.80637	2.53017	8.87516	16.7061	21.455	13.9078
n,n,n',n'-tetramethyl-1,2-ethanediamine_cation	tetrachloroaluminate_anion	1.80957	15.4779	3.05373	21.302	8.55339	-4.91741	2331.32	2.18869	-901.161	10.4352	-2850.55	-7.32889	2886.03	286.007	129.433	0.0148455	0.995006	0.995002	65.2749	0.479925	278.15	10	285.284	10	10	315.411	1	328.357	0.196684	0	0	0	0	0	0	0.376019	0.661738	0.261392	0.174876	0.469738	0.222006	0.772229	2.2023	2.37407	6.64134	12.9024	22.8825	14.5158
1-(2-methoxyethyl)-3-methylimidazolium_cation	tetrachlorogallate_anion	1.77762	15.7874	2.99982	21.7279	8.88117	-4.77936	2284.36	2.15562	-892.129	9.37947	-2584.11	-7.16307	2885.22	352.739	129.527	0.0149229	0.995006	0.995002	78.7507	1.5771	278.15	10	293.854	10	10	315.241	1	328.207	0.194628	0	0	0	0	0	0	0	0	0	0	0.160749	1.12461	2.99625	3.31171	9.03525	4.73435	14.6719	17.6137	13.891
butyltrimethylammonium_cation	bcl4_anion	1.91589	16.6705	3.23316	22.9433	8.70117	-4.78031	2285.27	2.03046	-834.114	9.38827	-2627.15	-7.63008	3070.62	268.85	129.562	0.014886	0.995006	0.995002	64.4229	0.1	278.15	10	282.336	10	10	318.291	1	328.393	0.158311	0	0	0	0	0	0	0.00775543	0	0.019425	0.0174258	0.062964	0.115199	0.157159	2.12796	3.25141	7.49877	24.4492	18.6392	11.5179
1-(3-methoxypropyl)pyridinium_cation	tetrachloroaluminate_anion	1.73301	15.1586	2.92452	20.8625	8.747	-4.50189	2187.74	2.00944	-853.903	11.0716	-3020.67	-7.64563	2961.68	321.008	129.646	0.0148911	0.995006	0.995002	70.2593	1.24755	278.15	10	291.391	10	10	315.42	1	328.279	0.194503	0	0	0	0	0	0	0	0	0	0	0	0.57081	1.72212	3.69111	7.1839	11.5005	15.805	12.1539	13.4675
1-ethyl-3-methyl-imidazolium_cation	tetrachloroferrate(iii)_hextuplet_anion	1.90462	17.8428	3.21413	24.5567	9.36816	-4.74799	2268.55	2.06601	-843.28	13.6667	-3922.57	-11.3011	4207.3	308.829	129.698	0.0149649	0.995006	0.995002	78.1888	1.542	278.15	10	294.326	10	10	318.095	1	328.305	0.176392	0	0	0	0	0	0	0	0	0	0	0.471941	1.11869	2.43759	3.14977	8.82791	4.74726	9.00342	21.3682	12.3314
triethylsulfonium_cation	tetrachloroferrate(iii)_hextuplet_anion	1.87195	16.625	3.15901	22.8807	8.8811	-3.12057	1772.62	1.52886	-685.067	9.30319	-2613.41	-7.64346	3088.55	316.908	129.733	0.0149225	0.995006	0.995002	73.5952	0.1	278.15	10	282.297	10	10	315.947	1	328.287	0.18228	0	0	0	0	0	0	0	0	0	0	0	0	0.45187	1.27078	4.41676	6.43035	17.0765	9.86585	22.1636
tetramethylammonium_cation	methyl-9h-fluorene-9-carboxylate_anion	1.72972	14.8082	2.91898	20.3803	8.56107	-5.00204	2385.06	2.12326	-900.597	10.5085	-2828.16	-6.64509	2640.57	297.393	129.736	0.0149039	0.995006	0.995002	66.3791	0.1	278.15	10	282.444	10	10	318.107	1	328.33	0.173496	0	0	0	0	0	0	0	0	0.0104293	0	0.176381	0.138726	0.283282	2.82139	4.29773	5.83279	30.1292	23.1222	9.61739
1-(3-methoxypropyl)pyridinium_cation	bcl4_anion	1.81987	16.045	3.07112	22.0824	8.81655	-4.78362	2282.88	2.06584	-859.455	9.51516	-2632.49	-7.402	2965.35	304.839	129.759	0.0148957	0.995006	0.995002	70.4233	0.1	278.15	10	282.513	10	10	314.821	1	328.315	0.201604	0	0	0	0	0	0	0	0	0	0	0	0.57081	1.72212	3.69111	7.1839	11.3372	15.5574	11.085	12.8348
1-(2-methoxyethyl)pyridinium_cation	tetrachloroaluminate_anion	1.8975	17.8019	3.20212	24.5004	9.38174	-4.59608	2219.25	1.93344	-803.407	13.8266	-3969.48	-11.4791	4259.78	306.982	129.762	0.0149607	0.995006	0.995002	77.6942	0.156957	278.15	10	284.838	10	10	317.295	1	328.309	0.183837	0	0	0	0	0	0	0	0	0	0	0.130223	0.619323	0.997441	3.14623	7.89833	11.7361	17.626	11.7564	17.5874
n,n-diethyl-n-methylethylammonium_cation	tetrachloroaluminate_anion	1.93768	17.9011	3.26993	24.6369	9.23838	-4.51697	2190.23	2.02166	-823.021	13.9391	-4000.76	-11.3769	4227.69	285.019	129.789	0.0149415	0.995006	0.995002	73.626	0.1	278.15	10	284.598	10	10	317.46	1	328.359	0.184807	0	0	0	0	0	0	0	0	0	0	0	0.0568376	0.349087	0.718179	3.84045	6.54444	14.1599	21.8797	19.1261
1-(3-methoxypropyl)-1-methylpiperidinium_cation	tetrachloroaluminate_anion	1.60692	14.6786	2.71175	20.2019	9.1346	-3.86988	1982.53	1.89013	-834.961	11.4651	-3090.81	-7.22371	2792.98	341.083	129.823	0.0149848	0.995006	0.995002	71.1218	1.57856	278.15	10	295.321	10	10	322.689	1	328.228	0.132631	0	0	0	0	0	0	0.0113428	0	0	0	0	0	0.301572	1.55543	2.88454	6.01497	15.4582	20.3678	12.2702
1-(2-methoxyethyl)-3-methylimidazolium_cation	tetrachloroaluminate_anion	1.82333	16.8204	3.07694	23.1496	9.22511	-3.10818	1771.19	1.43096	-664.348	13.1767	-3734.69	-10.2796	3848.34	309.986	129.826	0.0149561	0.995006	0.995002	74.9937	0.165177	278.15	10	284.674	10	10	317.869	1	328.302	0.180803	0	0	0	0	0	0	0	0	0	0	0.160749	1.12461	2.99625	3.31171	9.03525	4.89761	14.9196	18.457	14.2691
1-propylpyridinium_cation	tetrachloroaluminate_anion	1.8931	16.4996	3.19469	22.7081	8.71565	-4.59289	2214.04	1.95401	-809.938	9.46507	-2645.05	-7.75275	3101.02	290.982	129.847	0.0149058	0.995006	0.995002	69.0321	0.1	278.15	10	282.432	10	10	315.511	1	328.345	0.185782	0	0	0	0	0	0	0	0	0	0	0	0.771196	0.953276	3.48397	6.988	11.9082	14.7952	13.8676	9.79633
1-ethyl-3-methylpyridinium_cation	bcl4_anion	1.93694	16.7468	3.26867	23.0483	8.64603	-4.7364	2262.49	2.02853	-827.656	9.33575	-2616.03	-7.66753	3086.95	274.813	129.879	0.0149073	0.995006	0.995002	66.316	1.64947	278.15	10	293.312	10	10	316.781	1	328.381	0.171681	0	0	0	0	0	0	0	0	0	0	0	0.408827	1.44	1.47142	7.53019	7.28632	10.7969	13.7581	15.8728
1-(ethoxymethyl)-3-methyl-imidazolium_cation	tetrachlorogallate_anion	1.7914	15.9472	3.02307	21.9478	8.90207	-4.96339	2350.76	2.1629	-895.114	9.36177	-2591.44	-7.30845	2942.43	352.739	129.895	0.0149799	0.995006	0.995002	79.4859	1.5721	278.15	10	293.662	10	10	317.294	1	328.205	0.172013	0	0	0	0	0	0	0	0	0	0	0.57931	1.71503	3.46308	2.9913	9.17858	7.61722	16.1411	15.6306	12.6685
triethylphosphine_cation	bcl4_anion	1.79539	15.462	3.0298	21.28	8.61204	-3.3492	1862.96	1.57807	-719.812	10.3282	-2813.12	-7.11613	2817.17	271.791	129.942	0.0149027	0.995006	0.995002	62.1334	0.329615	278.15	10	284.144	10	10	318.381	1	328.387	0.16834	0	0	0	0	0	0	0	0	0.194157	0	0.193768	0.749749	0.504097	2.10978	3.82444	5.41585	15.4513	17.2388	11.2967
ethyl-dimethyl-2-methoxyethylammonium_cation	tetrachlorogallate_anion	1.81007	17.0709	3.05457	23.4944	9.43112	-4.79944	2293.59	2.19935	-901.015	13.0997	-3726.82	-10.268	3863.66	343.772	129.99	0.0149855	0.995006	0.995002	81.7766	0.1	278.15	10	283.717	10	10	316.217	1	328.228	0.198388	0	0	0	0	0	0	0	0	0	0	0.0180149	0	0.872067	1.58986	3.24811	9.04631	18.1085	19.7499	16.5812
1-(3-methoxypropyl)pyridinium_cation	tetrachloroferrate(iii)_hextuplet_anion	1.70128	15.031	2.87098	20.6868	8.83511	-4.18045	2087.7	1.94944	-839.383	10.9854	-2990.62	-7.47907	2907.82	349.873	129.997	0.0149508	0.995006	0.995002	75.0978	1.30389	278.15	10	292.029	10	10	315.957	1	328.213	0.189119	0	0	0	0	0	0	0	0	0	0	0	0.57081	1.72212	3.69111	7.1839	11.3372	15.5574	11.085	12.8348
4-(2-methoxyethyl)-4-methylmorpholinium_cation	bclf3_anion	1.91662	16.9065	3.23439	23.268	8.82097	-5.1235	2412.36	2.16031	-878.779	8.68576	-2409.81	-6.88004	2836.37	263.495	129.997	0.0148877	0.995006	0.995002	64.8066	1.67778	278.15	10	293.468	10	10	315.053	1	328.408	0.202114	0	0	0	0	0	0	0	0	0	0.0253677	0.186494	0.205849	1.29608	2.28334	5.4901	9.31758	23.6139	21.927	20.5648
1-(ethoxymethyl)-3-methyl-imidazolium_cation	tetrachloroaluminate_anion	1.83639	16.985	3.09899	23.3761	9.2491	-3.24752	1823.79	1.43104	-665.261	13.3255	-3787	-10.5347	3934.42	309.986	130	0.0149844	0.995006	0.995002	76.1434	0.1	278.15	10	284.379	10	10	318.585	1	328.302	0.175361	0	0	0	0	0	0	0	0	0	0	0.57931	1.71503	3.46308	2.9913	9.17858	7.78048	16.3888	16.4739	13.0466
1-acryloyloxypropyl-3-methyl-imidazolium_cation	bcl4_anion	1.72986	15.312	2.91921	21.0736	8.85159	-4.60439	2234.22	1.9744	-845.982	10.5709	-2901.36	-7.64885	2991.73	347.864	130.105	0.0149609	0.995006	0.995002	76.781	1.60923	278.15	10	294.119	10	10	315.107	1	328.219	0.198474	0	0	0	0	0	0	0	0	0	0	0.582535	0.406903	4.54822	1.54569	9.38309	8.5399	9.18359	26.4028	28.6349
1-(2-methoxyethyl)pyridinium_cation	tetrachlorogallate_anion	1.84715	16.6654	3.11715	22.9363	9.02224	-3.17936	1796.21	1.50003	-680.639	9.20943	-2592.95	-7.73771	3125.2	349.735	130.109	0.0149953	0.995006	0.995002	80.3808	0.203874	278.15	10	283.098	10	10	316.426	1	328.212	0.17629	0	0	0	0	0	0	0	0	0	0	0.130223	0.619323	0.997441	3.14623	7.89833	11.5728	17.3784	10.9131	17.2093
1-propenyl-3-methyl-imidazolium_cation	tetrachloroferrate(iii)_hextuplet_anion	1.86374	16.7319	3.14514	23.0278	8.97761	-3.31383	1846.48	1.51468	-686.467	9.30663	-2619.89	-7.82485	3148.85	320.835	130.134	0.0149616	0.995006	0.995002	75.2908	0.1	278.15	10	282.322	10	10	315.602	1	328.279	0.189547	0	0	0	0	0	0	0	0	0	0	0.202352	1.40126	3.67825	3.06409	8.01199	6.25129	10.9257	19.3537	21.8472
ethyl-(3-methoxypropyl)-dimethylammonium_cation	chcl3_anion	1.74648	14.683	2.94726	20.2079	8.40719	-4.82025	2304.03	2.21828	-921.194	11.2679	-3010.04	-6.68669	2614.1	264.621	130.251	0.014923	0.995006	0.995002	59.1336	1.69545	278.15	10	294.605	10	10	319.482	1	328.403	0.159799	0	0	0	0	0.0131648	0	0	0	0.0217162	0.00970101	0.0356139	0.0412892	0.0365183	2.54425	4.25459	7.92963	18.7265	18.8013	15.4605
n,n-diethyl-n-methylethylammonium_cation	tetrachloroferrate(iii)_hextuplet_anion	1.89278	17.5101	3.19415	24.0988	9.25099	-4.40669	2149.49	2.05206	-835.745	13.6145	-3893.62	-10.8994	4070.67	313.884	130.352	0.0150116	0.995006	0.995002	78.4983	0.1	278.15	10	284.308	10	10	317.225	1	328.294	0.185029	0	0	0	0	0	0	0	0	0	0	0	0.0568376	0.349087	0.718179	3.84045	6.38118	13.9123	20.8108	18.4934
n,n-diethyl-n-methylethylammonium_cation	tetrachlorogallate_anion	1.87732	16.6661	3.16806	22.9372	8.87761	-4.43254	2160.59	2.08366	-847.919	9.15054	-2570.05	-7.49073	3045.4	327.772	130.368	0.0150141	0.995006	0.995002	76.109	0.1	278.15	10	282.28	10	10	318.314	1	328.26	0.155592	0	0	0	0	0	0	0	0	0	0	0	0.0568376	0.349087	0.718179	3.84045	6.38118	13.9123	21.0364	18.748
triethylphosphine_cation	tetrachloroaluminate_anion	1.7416	14.7763	2.93903	20.3363	8.48432	-4.845	2308.75	2.19877	-915.058	11.4672	-3085.54	-7.1323	2760.69	287.96	130.369	0.0149467	0.995006	0.995002	63.9633	0.1	278.15	10	282.415	10	10	318.305	1	328.351	0.169717	0	0	0	0	0	0	0	0	0.194157	0	0.193768	0.749749	0.504097	2.10978	3.82444	5.57912	15.6989	18.3077	11.9294
1-(2-ethoxy-2-oxoethyl)-3-methyl-imidazolium_cation	tetrachloroaluminate_anion	1.8678	17.8207	3.152	24.5263	9.54099	-3.2663	1834.42	1.35928	-638.666	13.9068	-4000.72	-11.7356	4345.89	337.996	130.373	0.0150618	0.995006	0.995002	85.0863	1.52164	278.15	10	294.372	10	10	318.36	1	328.239	0.176543	0	0	0	0	0	0	0	0	0	0	0.899716	1.91056	4.17342	5.57341	11.9855	12.4602	11.7098	15.2876	17.1569
1-(2-methoxyethyl)-1-methylpiperidinium_cation	tetrachloroaluminate_anion	1.70692	14.9392	2.8805	20.5605	8.75211	-4.10882	2064.98	1.94275	-836.795	11.3009	-3057.65	-7.33634	2840.44	327.056	130.417	0.0149793	0.995006	0.995002	70.6308	0.1	278.15	10	282.435	10	10	317.575	1	328.263	0.173862	0	0	0	0	0	0	0	0	0	0	0	0.153743	0.412121	2.15063	2.6443	5.31175	17.2282	18.6046	13.4406
(2-ethoxyethyl)-ethyl-dimethylammonium_cation	bcl4_anion	1.75519	15.0256	2.96196	20.6794	8.56068	-4.6826	2251.74	2.1111	-883.543	11.109	-3003.34	-7.19547	2801.04	298.876	130.426	0.0149348	0.995006	0.995002	66.9642	0.273743	278.15	10	283.768	10	10	315.11	1	328.329	0.202967	0	0	0	0	0	0	0	0	0	0	0.0576723	0	0.447264	2.41554	3.8384	7.09384	18.0508	18.7294	17.7299
(ethoxymethyl)-dimethyl-ethylammonium_cation	bcl4_anion	1.85795	16.2383	3.13537	22.3485	8.73994	-3.30755	1845.35	1.50991	-687.355	9.45639	-2623.47	-7.4009	2974.67	284.85	130.459	0.0149478	0.995006	0.995002	67.5362	0.1	278.15	10	282.459	10	10	315.626	1	328.36	0.19465	0	0	0	0	0	0	0	0	0	0.0894463	0.0305396	0.0342722	1.03926	3.8118	3.82998	7.09519	20.7944	15.3936	14.2299
1-ethyl-2,3-dimethyl-imidazolium_cation	tetrachloroaluminate_anion	1.837	15.8195	3.10002	21.7721	8.6116	-3.02393	1736.13	1.46873	-671.49	9.6106	-2640.05	-7.26811	2902.75	293.984	130.474	0.0149549	0.995006	0.995002	68.0919	1.16435	278.15	10	290.407	10	10	315.851	1	328.339	0.1883	0	0	0	0	0	0	0	0	0	0	0	0	0.37893	0.643001	7.713	6.59404	11.4963	24.0804	17.1787
trifluoroethylamine_cation	tetrachloroferrate(iii)_hextuplet_anion	1.84435	17.9229	3.11243	24.6669	9.71769	-6.69001	3238.27	1.50197	-746.229	15.7974	-4529.31	-10.251	3878.03	297.722	130.5	0.0151286	0.995006	0.995002	90.8197	1.45608	278.15	10	294.76	10	10	322.475	1	326.011	0.19247	0.273235	0.447057	1.34632	2.26243	1.92698	5.95055	10.1468	6.74959	1.71898	1.14678	1.54894	2.13165	2.51291	4.31327	7.17892	2.08471	2.38881	1.82271	1.3604
(2-ethoxyethyl)-ethyl-dimethylammonium_cation	tetrachloroferrate(iii)_hextuplet_anion	1.65888	14.4189	2.79943	19.8445	8.69197	-4.10341	2064.27	2.00203	-862.576	11.9535	-3195.66	-7.01572	2696.63	343.91	130.544	0.0149764	0.995006	0.995002	72.7517	1.65077	278.15	10	294.98	10	10	315.368	1	328.228	0.201539	0	0	0	0	0	0	0	0	0	0	0.0576723	0	0.447264	2.41554	3.8384	7.09384	18.0508	18.7294	17.7299
1-(2-methoxyethyl)pyridinium_cation	tetrachloroferrate(iii)_hextuplet_anion	1.85303	17.4134	3.12707	23.9657	9.39725	-3.15218	1785.31	1.46764	-669.859	13.5359	-3872.23	-11.0046	4103.56	335.847	130.545	0.0150677	0.995006	0.995002	83.012	1.54056	278.15	10	294.568	10	10	318.741	1	328.243	0.172738	0	0	0	0	0	0	0	0	0	0	0.130223	0.619323	0.997441	3.14623	7.89833	11.5728	17.3784	10.6875	16.9547
1-ethyl-2,3-dimethyl-imidazolium_cation	tetrachloroferrate(iii)_hextuplet_anion	1.79929	15.5148	3.03638	21.3528	8.62275	-4.64277	2230.24	2.15631	-886.528	10.368	-2842.36	-7.46895	2939.42	322.849	130.605	0.0149825	0.995006	0.995002	73.0555	0.242508	278.15	10	283.522	10	10	315.126	1	328.275	0.197572	0	0	0	0	0	0	0	0	0	0	0	0	0.37893	0.643001	7.713	6.43078	11.2486	23.0116	16.546
1-acryloyloxypropyl-3-methyl-imidazolium_cation	tetrachloroferrate(iii)_hextuplet_anion	1.61124	14.3431	2.71904	19.7402	8.90193	-4.03978	2049.53	1.88419	-834.665	11.9233	-3215.41	-7.44256	2848.03	392.898	130.618	0.0150284	0.995006	0.995002	81.2019	1.60169	278.15	10	294.87	10	10	315.382	1	328.118	0.19931	0	0	0	0	0	0	0	0	0	0	0.582535	0.406903	4.54822	1.54569	9.38309	8.5399	9.18359	26.4028	28.6349
1-ethyl-1-methyl-pyrrolidinium_cation	tetrachlorogallate_anion	1.90569	17.9157	3.21595	24.657	9.40112	-4.64221	2234.38	2.09762	-850.914	13.7162	-3941.81	-11.3168	4218.58	325.756	130.639	0.0150859	0.995006	0.995002	83.0015	1.53546	278.15	10	294.439	10	10	319.73	1	328.265	0.161849	0	0	0	0	0	0	0	0	0	0	0	0.0729762	0.285205	0.660398	3.33808	5.82104	13.8563	21.605	14.4656
o-methyl-n,n,n,n-tetramethylisouronium_cation	bcl4_anion	1.69831	14.2026	2.86598	19.5468	8.36278	-4.74249	2280.6	2.18299	-918.838	12.6745	-3361.45	-6.86442	2613.37	283.822	130.652	0.0149263	0.995006	0.995002	62.4356	1.71967	278.15	10	295.006	10	10	314.996	1	328.363	0.213096	0	0	0	0	0	0	0	0	0	0	0	0	0	0.154752	0.862335	3.14146	8.73292	23.5531	34.3044
tetra-ethylammonium_cation	chcl3_anion	1.80834	14.9895	3.05166	20.6297	8.28908	-4.89179	2325.07	2.29868	-935.805	10.6723	-2853.55	-6.4659	2566.04	248.622	130.682	0.0149521	0.995006	0.995002	57.1661	1.72091	278.15	10	294.45	10	10	319.806	1	328.439	0.156031	0	0	0	0	0	0	0	0	0	0	0	0	0	1.30339	2.02822	8.4002	11.1056	16.6031	20.0634
(ethoxymethyl)-dimethyl-ethylammonium_cation	tetrachloroferrate(iii)_hextuplet_anion	1.74646	15.0373	2.94723	20.6955	8.61013	-4.65626	2241.81	2.15752	-897.259	10.8832	-2954.57	-7.28173	2843.76	329.884	130.727	0.0149919	0.995006	0.995002	73.244	0.1	278.15	10	282.454	10	10	315.043	1	328.259	0.202626	0	0	0	0	0	0	0	0	0	0.0894463	0.0305396	0.0342722	1.03926	3.8118	3.82998	7.09519	20.7944	15.3936	14.2299
1-(ethoxymethyl)pyridinium_cation	tetrachloroaluminate_anion	1.8882	17.3112	3.18641	23.8251	9.16812	-4.64211	2236.46	1.93468	-806.169	13.4691	-3843.51	-10.8794	4054.57	306.982	130.753	0.01506	0.995006	0.995002	77.3542	1.5791	278.15	10	294.447	10	10	318.918	1	328.308	0.167127	0	0	0	0	0	0	0	0	0	0	0	0.63384	2.4915	3.42096	6.68929	16.392	17.4237	9.04302	15.4202
1-ethyl-2,3-dimethyl-imidazolium_cation	bcl4_anion	1.91377	16.9593	3.22957	23.3407	8.86174	-4.65717	2238.18	2.01745	-827.449	12.8982	-3649.88	-9.99717	3761.25	277.815	130.798	0.0150067	0.995006	0.995002	69.6287	1.64354	278.15	10	294.269	10	10	317.44	1	328.375	0.179502	0	0	0	0	0	0	0	0	0	0	0	0	0.37893	0.643001	7.713	6.43078	11.2486	23.0116	16.546
1-(2-ethoxy-2-oxoethyl)-3-methyl-imidazolium_cation	tetrachloroferrate(iii)_hextuplet_anion	1.81728	17.3362	3.06674	23.8595	9.53965	-3.14878	1792.48	1.39728	-655.142	13.5687	-3885.71	-11.1466	4150.44	366.861	130.842	0.0151195	0.995006	0.995002	89.19	0.235716	278.15	10	285.327	10	10	318.122	1	328.174	0.177498	0	0	0	0	0	0	0	0	0	0	0.899716	1.91056	4.17342	5.57341	11.9855	12.297	11.4622	14.2187	16.5242
1-propylpyridinium_cation	tetrachloroferrate(iii)_hextuplet_anion	1.85043	16.1152	3.12269	22.179	8.70887	-3.14312	1778.55	1.48015	-673.748	9.41329	-2609.76	-7.41872	2978.65	319.847	130.952	0.0150306	0.995006	0.995002	74.5023	1.49147	278.15	10	292.705	10	10	315.974	1	328.28	0.185121	0	0	0	0	0	0	0	0	0	0	0	0.771196	0.953276	3.48397	6.988	11.7449	14.5476	12.7987	9.16366
acetylcholine_acetate_cation	bf4_anion	1.85709	16.4858	3.13392	22.689	8.87722	-5.12915	2443.85	2.33211	-945.615	8.53593	-2281.64	-5.38861	2303.3	233.018	130.959	0.0150039	0.995006	0.995002	56.3677	0.610402	278.15	10	286.04	10	10	323.044	1	328.473	0.129957	0	0	0	0	0	0.0117857	0	0	0.0498243	0.020613	0.123283	0.317514	1.40379	4.16319	6.65613	12.9319	30.5302	18.7409	17.7432
butyltrimethylammonium_cation	chcl3_anion	1.88224	16.0614	3.17637	22.105	8.53311	-4.72106	2258.77	2.14246	-871.917	9.38204	-2570.04	-6.83964	2773.44	234.595	130.963	0.0150206	0.995006	0.995002	56.4366	1.69983	278.15	10	294.136	10	10	323.969	1	328.468	0.1164	0	0	0	0	0	0	0.00775543	0	0.019425	0.0174258	0.062964	0.115199	0.157159	2.12796	3.25141	7.49877	24.4492	18.6392	11.5179
trifluoroethyldimethylamine_cation	tetrachloroferrate(iii)_hextuplet_anion	1.84894	16.9025	3.12017	23.2626	9.14174	-6.81943	3055.49	2.32419	-965.635	13.67	-3874.3	-9.60921	3645.95	325.776	130.997	0.0151098	0.995006	0.995002	85.2976	1.54968	278.15	10	293.928	10	10	318.539	1	327.774	0.191453	0.306676	0.324657	1.42177	1.19659	0.222095	0.977137	0.458554	2.01417	0.507629	0.772502	1.63929	1.77011	5.24893	7.62285	6.24162	9.86667	19.3468	5.85804	7.72477
tetramethylammonium_cation	9h-fluorene-9-carbonitrile_anion	1.79114	14.7629	3.02263	20.318	8.24221	-4.83699	2310.08	2.06794	-868.93	11.7917	-3175	-7.3098	2807.48	264.366	131.009	0.0149658	0.995006	0.995002	60.8355	0.1	278.15	10	282.401	10	10	316.373	1	328.406	0.189994	0	0	0	0	0	0	0	0	0.0104293	0	0.176381	0.138726	0.283282	2.82139	4.29773	5.83279	30.1292	23.418	10.2475
trifluoroethylmethylamine_cation	tetrachloroferrate(iii)_hextuplet_anion	1.89373	18.2222	3.19575	25.0789	9.62241	-5.66527	2783.79	1.73188	-790.381	14.7553	-4241.95	-10.6443	4016.62	311.749	131.012	0.0151527	0.995006	0.995002	89.7135	0.100854	278.15	10	285.789	10	10	320.758	1	326.4	0.1871	0.130246	1.08905	1.64075	2.52244	1.81306	3.85625	2.5887	2.33567	1.04732	1.13886	1.25806	2.92885	3.99379	5.84691	6.36394	5.79931	12.785	5.13356	4.07708
(2-ethoxyethyl)-ethyl-dimethylammonium_cation	tetrachloroaluminate_anion	1.68987	14.4959	2.85173	19.9504	8.57809	-4.20362	2100.72	1.97454	-851.848	12.1017	-3240.49	-7.15765	2739.54	315.045	131.095	0.0150321	0.995006	0.995002	68.0235	1.67761	278.15	10	294.891	10	10	318.563	1	328.29	0.167606	0	0	0	0	0	0	0	0	0	0	0.0576723	0	0.447264	2.41554	3.8384	7.25711	18.2984	19.7983	18.3626
di-ethyl-di-isopropylammonium_cation	tetrachloroferrate(iii)_hextuplet_anion	1.83796	15.9377	3.10165	21.9347	8.67137	-4.49039	2178.41	2.16349	-880.22	9.28113	-2560.16	-7.03242	2852.45	327.911	131.21	0.0150459	0.995006	0.995002	75.9141	0.1	278.15	10	282.504	10	10	314.913	1	328.264	0.200679	0	0	0	0	0	0	0	0	0	0	0	0	0	0.39212	4.67499	6.92691	14.8194	13.8498	18.6477
triethylsulfonium_cation	tetrachloroaluminate_anion	1.90985	16.9181	3.22296	23.284	8.85831	-4.55151	2203.15	1.9987	-821.02	13.2511	-3755.45	-10.2187	3829.32	288.043	131.231	0.0150605	0.995006	0.995002	72.5192	0.495778	278.15	10	286.607	10	10	317.676	1	328.351	0.178778	0	0	0	0	0	0	0	0	0	0	0	0	0.45187	1.27078	4.41676	6.59361	17.3241	10.9347	22.7963
n,n,n',n'-tetramethyl-1,2-ethanediamine_cation	tetrachloroferrate(iii)_hextuplet_anion	1.7751	15.2234	2.99556	20.9517	8.5761	-4.80445	2290.91	2.21629	-912.149	10.5537	-2869.35	-7.16795	2822.01	314.872	131.25	0.0150731	0.995006	0.995002	70.7368	1.65836	278.15	10	294.257	10	10	319.792	1	328.289	0.15163	0	0	0	0	0	0	0.376019	0.661738	0.261392	0.174876	0.469738	0.222006	0.772229	2.2023	2.37407	6.47808	12.6548	21.8137	13.8832
1-methyl-1-propylpyrrolidinium_cation	tetrachloroaluminate_anion	1.76177	14.7305	2.97306	20.2733	8.36121	-4.62709	2227.48	2.10114	-877.7	11.8814	-3202.26	-7.40835	2837.22	297.03	131.321	0.0150156	0.995006	0.995002	66.7058	1.71039	278.15	10	294.657	10	10	315.712	1	328.333	0.195455	0	0	0	0	0	0	0	0	0	0	0	0	0.409785	1.07312	2.39459	5.89747	15.2057	22.648	10.9652
1-methyl-2-propylpyrazolium_cation	tetrachloroaluminate_anion	1.9346	16.7533	3.26472	23.0572	8.65982	-4.6551	2238	1.94712	-802.718	9.42548	-2650.48	-7.94207	3177.91	293.986	131.33	0.0150461	0.995006	0.995002	71.8489	0.1	278.15	10	282.34	10	10	315.537	1	328.339	0.186927	0	0	0	0	0	0	0	0	0	0	0	0.252342	0.515039	3.8754	9.1594	11.4124	16.094	12.5449	12.6633
(ethoxymethyl)-dimethyl-ethylammonium_cation	tetrachloroaluminate_anion	1.78376	15.2938	3.01017	21.0485	8.57391	-4.7692	2282.63	2.12745	-885.086	10.749	-2932.38	-7.4531	2911.75	301.019	131.337	0.0150218	0.995006	0.995002	69.1348	1.70166	278.15	10	294.336	10	10	315.016	1	328.324	0.206539	0	0	0	0	0	0	0	0	0	0.0894463	0.0305396	0.0342722	1.03926	3.8118	3.82998	7.25845	21.042	16.4625	14.8625
1-(ethoxymethyl)pyridinium_cation	tetrachloroferrate(iii)_hextuplet_anion	1.83984	16.8601	3.10481	23.2042	9.1639	-3.18272	1797.72	1.46707	-672.698	13.1084	-3720.89	-10.2992	3861.87	335.847	131.355	0.0151151	0.995006	0.995002	81.4737	0.1	278.15	10	283.808	10	10	317.476	1	328.244	0.182271	0	0	0	0	0	0	0	0	0	0	0	0.63384	2.4915	3.42096	6.68929	16.2288	17.1761	7.97413	14.7876
1-propenyl-3-methyl-imidazolium_cation	tetrachloroaluminate_anion	1.91115	17.2581	3.22515	23.752	9.03022	-4.80365	2293.27	1.98496	-820.711	13.2465	-3771.85	-10.6374	3974.9	291.97	131.368	0.0151184	0.995006	0.995002	74.7825	0.1	278.15	10	284.369	10	10	320.804	1	328.341	0.150641	0	0	0	0	0	0	0	0	0	0	0.202352	1.40126	3.67825	3.06409	8.01199	6.41456	11.1733	20.4226	22.4799
propyl-dimethyl-isopropylammonium_cation	chcl3_anion	1.78788	14.408	3.01712	19.8295	8.05874	-4.85208	2306.3	2.29326	-935.879	12.0183	-3173.19	-6.44422	2493.43	248.622	131.422	0.0149818	0.995006	0.995002	56.9169	0.1	278.15	10	282.419	10	10	316.846	1	328.441	0.189086	0	0	0	0	0	0	0	0	0	0	0	0.126689	0.12793	1.04206	3.3011	8.21338	14.3486	19.4866	15.6196
1-(3-cyanopropyl)-3-methylimidazolium_cation	pf6_anion	1.89797	15.9953	3.20291	22.014	8.42758	-5.48195	2549.67	2.10299	-871.08	9.54961	-2635.85	-7.31093	2930.8	295.162	131.425	0.0150554	0.995006	0.995002	72.5916	1.6784	278.15	10	293.425	10	10	315.605	1	328.337	0.196427	0	0	0	0	0	0	0	0	0	0	0.507019	0.922567	3.11202	4.22147	9.21126	8.25567	21.9068	22.6742	21.849
1-ethyl-3-methyl-imidazolium_cation	tetrachlorogallate_anion	1.89443	17.0977	3.19693	23.5312	9.02525	-4.78636	2282.53	2.09752	-854.368	12.8853	-3661.35	-10.217	3845.11	322.717	131.449	0.0151125	0.995006	0.995002	79.6906	0.1	278.15	10	283.531	10	10	317.313	1	328.273	0.179073	0	0	0	0	0	0	0	0	0	0	0.471941	1.11869	2.43759	3.14977	8.82791	4.74726	9.00342	21.5938	12.5859
trifluoroethyldimethylamine_cation	tetrachloroaluminate_anion	1.9364	18.2257	3.26775	25.0837	9.41219	-4.75169	2399.06	1.73491	-766.765	14.338	-4122.99	-11.0259	4132.65	296.911	131.523	0.0151803	0.995006	0.995002	83.5441	0.1	278.15	10	285.55	10	10	321.854	1	327.457	0.163776	0.306676	0.324657	1.42177	1.19659	0.222095	0.977137	0.458554	2.01417	0.507629	0.772502	1.63929	1.77011	5.24893	7.62285	6.24162	10.0299	19.5944	6.92693	8.35744
tetramethylammonium_cation	2,3,4,6-tetrachlorophenol_anion	1.89501	15.9858	3.19791	22.0009	8.43575	-4.15953	2057.98	1.97719	-808.014	9.66927	-2692.39	-7.26413	2941.95	305.03	131.533	0.0150664	0.995006	0.995002	71.7684	0.1	278.15	10	282.187	10	10	316.011	1	328.313	0.178956	0	0	0	0	0	0	0	0	0.0104293	0	0.176381	0.138726	0.283282	2.82139	4.29773	5.83279	30.8242	25.5981	9.86706
butyltrimethylammonium_cation	tetrachloroaluminate_anion	1.83617	15.4974	3.09862	21.3288	8.44007	-3.12359	1777.97	1.49182	-682.133	10.5287	-2879.85	-7.45448	2924.9	285.019	131.554	0.0150404	0.995006	0.995002	66.6067	0.755927	278.15	10	287.217	10	10	316.149	1	328.359	0.18884	0	0	0	0	0	0	0.00775543	0	0.019425	0.0174258	0.062964	0.115199	0.157159	2.12796	3.25141	7.66203	24.6968	19.7081	12.1506
(ethoxycarbonylmethyl)-ethyl-dimethylammonium_cation	tetrachloroferrate(iii)_hextuplet_anion	1.81098	15.9842	3.05611	21.9987	8.82627	-3.0631	1761.17	1.42914	-664.467	9.4426	-2623.86	-7.48801	3005.51	357.894	131.61	0.0151453	0.995006	0.995002	81.8882	0.1	278.15	10	282.467	10	10	317.927	1	328.193	0.164776	0	0	0	0	0	0	0.0273752	0.020083	0.0314031	0.0477349	0.482445	0.790838	1.67915	4.35244	7.79718	7.76049	18.441	13.7934	20.2161
1,3-methyl-imidazolium_cation	pf6_anion	1.90741	15.5111	3.21883	21.3476	8.13203	-5.93631	2692.91	2.28052	-927.652	10.9553	-2974.2	-7.33638	2858.21	242.099	131.646	0.0150115	0.995006	0.995002	60.0883	0.203171	278.15	10	283.084	10	10	316.001	1	328.456	0.19699	0	0	0	0	0	0	0	0	0	0	0.213773	1.06351	2.92219	2.44674	10.0271	5.37483	10.914	22.6788	15.2092
tetramethylammonium_cation	2,4,6-trichlorophenol_anion	1.90706	15.5943	3.21825	21.4621	8.17715	-4.17187	2065.15	2.02045	-821.386	9.78781	-2689.71	-6.84191	2774.67	270.585	131.653	0.0150423	0.995006	0.995002	64.4614	0.1	278.15	10	282.303	10	10	316.533	1	328.391	0.177652	0	0	0	0	0	0	0	0	0.0104293	0	0.176381	0.138726	0.283282	2.82139	4.29773	5.83279	30.1292	28.0536	10.9592
(ethoxycarbonylmethyl)-ethyl-dimethylammonium_cation	tetrachloroaluminate_anion	1.85472	16.3298	3.12993	22.4744	8.80444	-3.17312	1801.13	1.39842	-651.297	9.50087	-2658.48	-7.79675	3117.52	329.029	131.661	0.0151076	0.995006	0.995002	77.8172	1.13753	278.15	10	289.891	10	10	315.892	1	328.26	0.187531	0	0	0	0	0	0	0.0273752	0.020083	0.0314031	0.0477349	0.482445	0.790838	1.67915	4.35244	7.79718	7.92375	18.6886	14.8623	20.8487
1-(2-methoxy-2-oxoethyl)-3-methyl-imidazolium_cation	pf6_anion	1.9091	16.0818	3.2217	22.133	8.42373	-5.23111	2443.83	2.14274	-873.922	9.32054	-2567.27	-7.14342	2879.96	300.135	131.748	0.0150909	0.995006	0.995002	73.2098	0.1	278.15	10	282.52	10	10	316.022	1	328.325	0.187592	0	0	0	0	0	0	0	0	0	0.361117	0.316051	2.2445	4.56476	5.50372	13.2185	10.3417	11.9417	15.4815	22.7917
1-propenyl-3-methyl-imidazolium_cation	tetrachlorogallate_anion	1.86012	16.1307	3.13904	22.2003	8.67184	-3.34583	1858.12	1.54517	-696.136	9.29367	-2576.07	-7.33472	2955.6	334.723	131.751	0.0151211	0.995006	0.995002	78.947	0.1	278.15	10	282.512	10	10	316.054	1	328.247	0.186844	0	0	0	0	0	0	0	0	0	0	0.202352	1.40126	3.67825	3.06409	8.01199	6.25129	10.9257	19.5793	22.1018
1-(ethoxymethyl)pyridinium_cation	tetrachlorogallate_anion	1.83551	16.1738	3.09751	22.2597	8.81162	-3.21285	1809.29	1.49736	-682.556	9.30191	-2588	-7.4439	2999.01	349.735	131.817	0.0151677	0.995006	0.995002	80.9413	1.62073	278.15	10	293.68	10	10	318.902	1	328.211	0.15577	0	0	0	0	0	0	0	0	0	0	0	0.63384	2.4915	3.42096	6.68929	16.2288	17.1761	8.19972	15.0421
1-methyl-3-(1-methylethyl)imidazolium_cation	bcl4_anion	1.84259	15.5128	3.10945	21.3499	8.41901	-3.28827	1828.54	1.53102	-693.842	10.7294	-2927.93	-7.46396	2916.18	277.817	131.842	0.0150584	0.995006	0.995002	65.2714	0.1	278.15	10	282.412	10	10	316.196	1	328.375	0.188975	0	0	0	0	0	0	0	0	0	0	0.420096	1.21546	2.96388	2.23775	8.1102	7.10119	6.78626	17.3769	13.0141
1-methyl-2-propylpyrazolium_cation	tetrachloroferrate(iii)_hextuplet_anion	1.88666	16.2968	3.18383	22.4289	8.63787	-4.53858	2196.63	1.97989	-816.951	9.37842	-2613.27	-7.56486	3038.01	322.851	131.86	0.0151465	0.995006	0.995002	76.5105	0.554001	278.15	10	285.705	10	10	318.543	1	328.271	0.154934	0	0	0	0	0	0	0	0	0	0	0	0.252342	0.515039	3.8754	9.1594	11.2491	15.8463	11.476	12.0306
1-(ethoxymethyl)-1-methylpyrrolidinium_cation	bcl4_anion	1.76994	14.6894	2.98686	20.2168	8.29937	-4.82753	2301.93	2.12058	-885.977	12.0022	-3228.3	-7.35339	2812.38	296.86	131.882	0.0150679	0.995006	0.995002	67.4963	0.207989	278.15	10	283.217	10	10	315.812	1	328.333	0.196401	0	0	0	0	0	0	0	0	0	0	0	0.0437475	0.352821	1.95616	5.05376	8.37728	13.5118	17.6793	16.9232
(ethoxycarbonylmethyl)-ethyl-dimethylammonium_cation	chcl3_anion	1.89552	15.8227	3.19878	21.7765	8.34742	-4.34291	2126.77	1.97323	-811.808	9.36312	-2550.33	-6.84548	2759.65	278.605	132.036	0.0150919	0.995006	0.995002	66.7883	1.72458	278.15	10	294.148	10	10	316.929	1	328.372	0.175126	0	0	0	0	0	0	0.0273752	0.020083	0.0314031	0.0477349	0.482445	0.790838	1.67915	4.35244	7.79718	7.76049	18.441	13.7934	20.2161
1-(3-methoxypropyl)-1-methylpyrrolidinium_cation	tetrachloroindium_anion	1.67116	15.0671	2.82016	20.7365	9.01595	-4.07242	2059.1	1.99062	-854.822	10.4095	-2837.89	-7.21251	2846.19	414.894	132.046	0.0152296	0.995006	0.995002	87.9222	1.58539	278.15	10	294.412	10	10	319.733	1	328.063	0.151252	0	0	0	0	0	0	0	0	0.0123879	0	0	0	1.33182	1.13579	3.18251	7.32465	17.994	22.826	12.6969
1-ethyl-2-methylpyrrolidine_cation	tetrachlorogallate_anion	1.9027	16.2575	3.21088	22.3748	8.54443	-4.88001	2319.05	2.16582	-875.475	9.09701	-2524.9	-7.02327	2871.72	325.756	132.055	0.0151571	0.995006	0.995002	78.0758	0.157714	278.15	10	282.808	10	10	317.474	1	328.266	0.168681	0	0	0	0.527301	0.867101	0.843931	0.714962	1.11769	0.877057	0.603446	0.276266	0.461933	0.376969	0.359557	1.27306	3.4135	6.97896	19.1305	13.8125
1,3-diethylimidazolium_cation	bcl4_anion	1.81286	14.8822	3.05928	20.482	8.20922	-5.0565	2373.13	2.1986	-904.265	11.8539	-3193.29	-7.37366	2826.12	277.817	132.122	0.0150861	0.995006	0.995002	64.4116	1.74356	278.15	10	294.485	10	10	317.126	1	328.375	0.181128	0	0	0	0	0	0	0	0	0	0	0	1.05219	3.38004	3.38287	7.23243	4.3328	9.31751	16.6153	11.4274
1-(3-methoxypropyl)-1-methylpiperidinium_cation	tetrachloroferrate(iii)_hextuplet_anion	1.58701	14.8772	2.67815	20.4752	9.37436	-5.61327	2512.39	2.63859	-1065.12	10.8265	-2932.2	-7.13119	2793.72	369.948	132.136	0.0151032	0.995006	0.995002	60.3239	0.1	278.15	10	273.424	10	10	320.005	1	328.16	0.1	0	0	0	0	0	0	0.0113428	0	0	0	0	0	0.301572	1.55543	2.88454	5.85171	15.2106	19.2989	11.6375
tetra-ethylammonium_cation	tetrachloroaluminate_anion	1.7881	14.8316	3.0175	20.4124	8.29459	-4.43585	2159.08	2.09902	-869.35	11.4935	-3098.65	-7.24602	2799.1	299.046	132.136	0.0150884	0.995006	0.995002	68.0388	0.764797	278.15	10	287.414	10	10	315.452	1	328.328	0.198071	0	0	0	0	0	0	0	0	0	0	0	0	0	1.30339	2.02822	8.56346	11.3532	17.672	20.6961
1-(2-ethoxyethyl)-1-methylpyrrolidinium_cation	bcl4_anion	1.6766	14.1617	2.82934	19.4905	8.44668	-4.29516	2131.54	1.98979	-859.885	12.9181	-3426.84	-6.95012	2633.5	310.887	132.24	0.0151383	0.995006	0.995002	67.263	1.71511	278.15	10	295.14	10	10	319.867	1	328.299	0.157427	0	0	0	0	0	0	0	0	0	0	0.0298594	0.0347081	0.384624	1.11891	2.9281	6.17809	16.408	18.4151	13.5343
1-ethyl-2-methylpyrrolidine_cation	tetrachloroferrate(iii)_hextuplet_anion	1.93551	17.2539	3.26626	23.7462	8.9144	-4.90021	2328.88	2.12082	-858.473	13.4577	-3834.17	-10.4722	3927.24	311.868	132.284	0.0151977	0.995006	0.995002	80.3647	0.140256	278.15	10	284.335	10	10	318.471	1	328.297	0.173313	0	0	0	0.527301	0.867101	0.843931	0.714962	1.11769	0.877057	0.603446	0.276266	0.461933	0.376969	0.359557	1.27306	3.4135	6.97896	18.9049	13.5579
tetra-ethylammonium_cation	tetrachloroferrate(iii)_hextuplet_anion	1.76365	14.7615	2.97624	20.3159	8.36982	-4.34623	2126.43	2.12838	-879.391	11.3164	-3047.37	-7.10255	2757.57	327.911	132.467	0.0151432	0.995006	0.995002	73.447	0.1	278.15	10	282.443	10	10	315.373	1	328.263	0.198488	0	0	0	0	0	0	0	0	0	0	0	0	0	1.30339	2.02822	8.4002	11.1056	16.6031	20.0634
4-cyano-1-butylpyridinium_cation	tetrachloroferrate(iii)_hextuplet_anion	1.86315	16.069	3.14414	22.1155	8.62467	-4.94266	2357.44	1.91581	-810.045	9.50163	-2650.99	-7.64572	3063.65	358.884	132.548	0.0152295	0.995006	0.995002	85.7306	0.1	278.15	10	282.395	10	10	316.309	1	328.192	0.180086	0	0	0	0	0	0	0	0	0	0	0.887632	1.4352	4.60398	7.89541	12.6212	10.9584	9.54209	12.5387	15.3071
n-allylpiperidine_cation	tetrachloroferrate(iii)_hextuplet_anion	1.91399	16.2049	3.22994	22.3025	8.46656	-4.90931	2335.1	2.06141	-844.32	9.24987	-2568.99	-7.20965	2925.64	323.879	132.555	0.0151877	0.995006	0.995002	78.8904	0.140542	278.15	10	282.694	10	10	315.864	1	328.271	0.186708	0	0.222827	0.160992	0.428531	1.47139	0.231775	0.353852	1.43087	1.3012	0.474901	0.620629	0.362919	0.768381	0.305151	3.22807	3.68508	12.5222	16.4829	15.0936
diethyl-methyl-(2-methoxyethyl)ammonium_cation	tetrachlorogallate_anion	1.69503	14.4602	2.86043	19.9013	8.53096	-4.16633	2087.38	2.03585	-866.919	11.8096	-3157.5	-6.96394	2684.96	357.798	132.606	0.0152001	0.995006	0.995002	77.4854	1.68151	278.15	10	294.899	10	10	317.777	1	328.194	0.175312	0	0	0	0	0	0	0	0	0	0	0.0338035	0	0.319471	1.63778	3.03842	7.42967	14.6992	18.0504	20.1161
1-ethyl-2-methylpyrazolium_cation	bclf3_anion	1.92734	15.5071	3.25248	21.3422	8.04586	-5.50386	2522.34	2.31441	-925.572	11.5587	-3108.43	-7.17973	2770.47	214.426	132.626	0.015062	0.995006	0.995002	53.3601	0.1	278.15	10	282.358	10	10	316.288	1	328.518	0.192503	0	0	0	0	0	0	0	0	0	0	0.211937	0	0.797074	2.79547	9.20838	9.05123	16.3332	13.5388	17.4291
ethyl-(3-methoxypropyl)-dimethylammonium_cation	tetrachloroindium_anion	1.73843	15.795	2.93367	21.7384	9.0858	-4.47802	2186.34	2.11761	-882.566	9.17182	-2536.59	-7.09489	2880.64	402.883	132.649	0.0152521	0.995006	0.995002	77.1421	0.727745	278.15	10	282.906	10	10	321.716	1	328.085	0.1	0	0	0	0	0.0131648	0	0	0	0.0217162	0.00970101	0.0356139	0.0412892	1.04491	2.54425	4.72133	9.12805	20.156	20.6821	15.7338
1-methyl-1-propylpyrrolidinium_cation	tetrachloroferrate(iii)_hextuplet_anion	1.73457	14.6004	2.92716	20.0942	8.41728	-4.52623	2190.94	2.13415	-889.248	11.8042	-3173.3	-7.23727	2781.1	325.895	132.869	0.0152209	0.995006	0.995002	72.1275	0.203407	278.15	10	283.19	10	10	320.146	1	328.264	0.149863	0	0	0	0	0	0	0	0	0	0	0	0	0.409785	1.07312	2.39459	5.7342	14.9581	21.5791	10.3325
diethyl-methyl-propylammonium_cation	bcl4_anion	1.80474	14.5781	3.04557	20.0635	8.07767	-4.7299	2264.83	2.14891	-887.162	12.0477	-3221.41	-7.06416	2709.25	282.877	132.87	0.0151429	0.995006	0.995002	65.5167	0.1	278.15	10	282.403	10	10	316.056	1	328.364	0.19442	0	0	0	0	0	0	0	0	0.0136072	0	0	0	0.201537	1.40385	3.35928	7.63998	11.6998	21.0624	15.3081
4-cyano-1-butylpyridinium_cation	tetrachloroaluminate_anion	1.91458	16.5104	3.23094	22.723	8.62352	-5.06586	2401.18	1.87592	-792.992	9.55251	-2688.75	-8.02939	3204.83	330.019	132.873	0.0152312	0.995006	0.995002	81.5978	0.1	278.15	10	282.264	10	10	315.846	1	328.258	0.186452	0	0	0	0	0	0	0	0	0	0	0.887632	1.4352	4.60398	7.89541	12.6212	11.1217	9.7897	13.6076	15.9398
1-(2-methoxyethyl)-1-methylpyrrolidinium_cation	tetrachloroindium_anion	1.78586	15.9005	3.01372	21.8835	8.90354	-4.57563	2216.34	2.14537	-883.436	9.02792	-2493.51	-7.0239	2858.78	400.867	132.874	0.0152684	0.995006	0.995002	77.5159	1.65805	278.15	10	290.895	10	10	321.185	1	328.09	0.1	0	0	0	0	0	0	0	0	0	0.0254503	0	0.229685	1.23663	1.18258	3.90953	8.12984	18.3956	19.3489	14.9523
1-(2-ethoxy-2-oxoethyl)-3-methyl-imidazolium_cation	tetrachlorogallate_anion	1.81927	16.6958	3.0701	22.9781	9.17721	-3.1793	1803.9	1.42685	-663.685	12.8672	-3650.85	-10.1792	3827.14	380.749	132.938	0.015299	0.995006	0.995002	90.9493	1.59693	278.15	10	294.109	10	10	317.459	1	328.143	0.178745	0	0	0	0	0	0	0	0	0	0	0.899716	1.91056	4.17342	5.57341	11.9855	12.297	11.4622	14.4443	16.7788
4-(2-methoxyethyl)-4-methylmorpholinium_cation	asf6_anion	1.89798	16.2365	3.20292	22.346	8.55465	-5.07922	2398.33	2.12802	-868.755	9.29185	-2592.73	-7.3788	2989.12	349.147	132.938	0.0152749	0.995006	0.995002	84.1852	0.57804	278.15	10	285.717	10	10	318.46	1	328.212	0.158925	0	0	0	0	0	0	0	0	0	0.0253677	0.186494	0.205849	1.29608	2.28334	5.4901	9.31758	23.6139	21.927	20.5648
1-ethyl-pyridinium_cation	bclf3_anion	1.83465	14.3463	3.09606	19.7446	7.81964	-3.89549	2039.86	1.78171	-781.034	10.2122	-2565.49	-5.1952	2067.6	211.422	132.939	0.0150961	0.995006	0.995002	50.8174	0.158557	278.15	10	283.1	10	10	318.587	1	328.524	0.177451	0	0	0	0	0	0	0	0	0	0	0	0.936101	0.809413	4.32722	5.39503	11.8143	14.5011	13.72	14.5891
1-(3-methoxypropyl)pyridinium_cation	tetrachlorogallate_anion	1.69311	14.3007	2.85721	19.6817	8.44637	-4.20719	2098.18	1.9865	-851.985	12.332	-3301.8	-7.23462	2756.56	363.761	132.946	0.0152179	0.995006	0.995002	79.0276	1.07786	278.15	10	290.114	10	10	315.859	1	328.183	0.195587	0	0	0	0	0	0	0	0	0	0	0	0.57081	1.72212	3.69111	7.1839	11.3372	15.5574	11.3106	13.0894
4-(2-methoxyethyl)-4-methylmorpholinium_cation	pf6_anion	1.84109	15.2818	3.10693	21.032	8.30039	-5.08878	2403.39	2.15917	-889.382	10.5035	-2849.91	-7.04121	2779.91	305.195	132.948	0.0151849	0.995006	0.995002	72.9293	0.1	278.15	10	282.419	10	10	315.692	1	328.314	0.198138	0	0	0	0	0	0	0	0	0	0.0253677	0.186494	0.205849	1.29608	2.28334	5.4901	9.31758	23.6139	21.927	20.5648
1-(3-methoxypropyl)-1-methylpiperidinium_cation	bcl4_anion	1.65316	14.6514	2.78978	20.1645	8.86266	-4.12308	2072.28	1.93897	-845.874	11.524	-3098.59	-7.11706	2752.72	324.914	132.966	0.0153056	0.995006	0.995002	71.5214	1.65158	278.15	10	295.513	10	10	327.574	1	328.262	0.1	0	0	0	0	0	0	0.0113428	0	0	0	0	0	0.301572	1.55543	2.88454	5.85171	15.2106	19.2989	11.6375
1-methyl-3-(1-methylethyl)imidazolium_cation	tetrachloroaluminate_anion	1.77254	14.5846	2.99124	20.0725	8.22809	-4.78694	2281.38	2.13781	-888.894	12.3885	-3326.08	-7.41539	2816.54	293.986	132.98	0.0151919	0.995006	0.995002	66.8398	1.7473	278.15	10	294.738	10	10	319.089	1	328.337	0.161359	0	0	0	0	0	0	0	0	0	0	0.420096	1.21546	2.96388	2.23775	8.1102	7.26445	7.03387	18.4458	13.6468
tetramethylammonium_cation	bis(trifluoromethyl)imide_anion	1.89501	16.9726	3.19792	23.3591	8.95646	-5.70392	2606.76	2.53271	-996.213	14.803	-4227.1	-10.8846	4048	354.295	132.992	0.0153292	0.995006	0.995002	92.4459	1.56411	278.15	10	294.648	10	10	319.788	1	328.202	0.172153	0	0	0	0	0	0	0	0	0.0104293	0	0.176381	0.138726	0.283282	2.82139	4.29773	5.83279	30.1292	22.9147	8.89483
1-methylpyrrole_cation	bis(trifluoromethyl)imide_anion	1.8398	15.4801	3.10475	21.305	8.41402	-3.78616	2007.16	1.91433	-813.956	9.00164	-2450.74	-6.19395	2575.03	362.274	133.026	0.0152565	0.995006	0.995002	84.7048	1.66467	278.15	10	293.898	10	10	316.296	1	328.186	0.190731	0	0	0	0	0	0	0	0	0	0	0.142039	0	1.13594	4.79146	11.3111	12.633	16.758	15.8308	11.927
trifluoroethyldimethylamine_cation	tetrachlorogallate_anion	1.88371	16.9101	3.17885	23.2731	8.97702	-6.68232	2994.17	2.38185	-972.671	13.1526	-3723	-9.30268	3555.89	339.664	133.075	0.0153238	0.995006	0.995002	89.29	1.59234	278.15	10	293.767	10	10	320.062	1	327.69	0.168993	0.306676	0.324657	1.42177	1.19659	0.222095	0.977137	0.458554	2.01417	0.507629	0.772502	1.63929	1.77011	5.24893	7.62285	6.24162	9.86667	19.3468	6.08363	7.97933
1-ethyl-3,4-dimethylimidazolium_cation	bcl4_anion	1.80788	14.8172	3.05088	20.3926	8.1959	-4.94546	2335.34	2.19161	-901.615	11.9113	-3203.99	-7.31974	2804.62	277.817	133.088	0.0152023	0.995006	0.995002	64.3579	1.75714	278.15	10	294.571	10	10	320.421	1	328.372	0.148514	0	0	0	0	0	0	0	0	0	0	0.144061	0.718017	2.41971	2.64375	3.76947	5.8803	6.5697	21.3143	19.0583
1-ethyl-3-methylpyridinium_cation	chcl3_anion	1.80977	14.6331	3.05406	20.1393	8.08565	-4.83142	2283.12	2.2747	-922.889	12.3395	-3281.21	-6.89743	2637.91	240.558	133.139	0.0151781	0.995006	0.995002	55.8027	1.79902	278.15	10	294.978	10	10	322.073	1	328.456	0.135824	0	0	0	0	0	0	0	0	0	0	0	0.408827	1.44	1.47142	7.53019	7.28632	10.7969	13.7581	15.8728
1-(2-ethoxy-2-oxoethyl)-1-methylpyrrolidinium_cation	tetrachloroaluminate_anion	1.83357	15.8452	3.09423	21.8074	8.64171	-3.07086	1763.18	1.36966	-643.518	9.61092	-2659.9	-7.52917	3001.96	341.04	133.146	0.0152481	0.995006	0.995002	80.5158	0.891108	278.15	10	288.232	10	10	316.012	1	328.233	0.188429	0	0	0	0	0	0	0	0.0531608	0	0.174792	0.0331946	0.671877	1.31555	3.63207	6.82261	10.1457	16.3992	12.8594	21.243
di-ethyl-di-isopropylammonium_cation	tetrachlorogallate_anion	1.81827	15.0922	3.06842	20.7711	8.30029	-4.50385	2184.65	2.19709	-893.464	10.5591	-2860.09	-6.99511	2760.12	341.799	133.343	0.0152565	0.995006	0.995002	78.4823	1.38734	278.15	10	292.005	10	10	316.631	1	328.231	0.182724	0	0	0	0	0	0	0	0	0	0	0	0	0	0.39212	4.67499	6.92691	14.8194	14.0754	18.9023
1-methyl-3-(1-methylethyl)imidazolium_cation	tetrachloroferrate(iii)_hextuplet_anion	1.73686	14.3118	2.93103	19.697	8.24004	-4.67182	2240.91	2.16666	-900.679	12.6168	-3368.33	-7.1917	2729.28	322.851	133.365	0.0152382	0.995006	0.995002	72.0046	0.1	278.15	10	282.392	10	10	317.947	1	328.273	0.173694	0	0	0	0	0	0	0	0	0	0	0.420096	1.21546	2.96388	2.23775	8.1102	7.10119	6.78626	17.3769	13.0141
1,2-diethyl-4-fluoropyrazolium_cation	bcl4_anion	1.91785	15.7222	3.23646	21.6381	8.1978	-5.04388	2378.28	2.03036	-836.48	9.54658	-2612.6	-7.03805	2825.47	295.808	133.406	0.0152496	0.995006	0.995002	72.9067	0.1	278.15	10	282.503	10	10	317.804	1	328.333	0.168341	0	0	0	0	0	0	0	0	0	0	0.498733	0.77335	1.94703	5.66618	4.84015	3.85063	17.4429	9.75816	24.3873
propyl-dimethyl-isopropylammonium_cation	tetrachloroferrate(iii)_hextuplet_anion	1.74741	14.2881	2.94883	19.6645	8.17674	-4.39766	2147.08	2.14101	-887.365	12.2663	-3267.46	-6.95143	2660.42	327.911	133.497	0.0152407	0.995006	0.995002	73.2634	1.74582	278.15	10	294.995	10	10	316.535	1	328.263	0.187997	0	0	0	0	0	0	0	0	0	0	0	0.126689	0.12793	1.04206	3.3011	8.21338	14.3486	19.4866	15.6196
tetramethylammonium_cation	2-hydroxybutanedioate_anion	1.88388	15.393	3.17914	21.1851	8.17088	-3.88789	2091.89	2.07134	-865.077	2.19732	-272.777	0.430101	461.225	207.225	133.539	0.015173	0.995006	0.995002	52.7142	0.104396	278.15	10	282.729	10	10	320.901	1	328.533	0.163378	0	0	0	0	0	0	0	0	0.0104293	0	0.176381	0.138726	0.283282	3.08109	5.60987	6.38939	31.0827	24.0421	13.2478
1-(2-methoxyethyl)pyridinium_cation	tetrachloroindium_anion	1.90969	16.7465	3.22268	23.048	8.76926	-4.54397	2201.31	2.00045	-817.121	8.99147	-2538.01	-7.74282	3138.32	394.82	133.563	0.0153577	0.995006	0.995002	94.5301	0.1	278.15	10	282.359	10	10	315.999	1	328.111	0.177333	0	0	0	0	0	0	0	0	0	0	0.130223	0.619323	2.00583	3.14623	8.36506	12.7712	18.8079	12.5683	17.228
4-ethyl-4-methylmorpholinium_cation	fluoradene_anion	1.84692	15.8499	3.11676	21.814	8.58184	-4.98216	2392.64	1.81223	-785.859	9.46654	-2626.92	-7.40168	2975.37	369.501	133.568	0.0153358	0.995006	0.995002	89.1943	0.1	278.15	10	282.427	10	10	316.519	1	328.168	0.181559	0	0	0	0	0	0	0	0	0	0	0.0903539	0.104641	1.1691	1.89574	5.15606	8.95433	23.764	23.0937	22.7262
1-methyl-3-vinylimidazolium_cation	bf4_anion	1.87651	14.2397	3.16669	19.5979	7.58842	-6.41548	2739.07	3.1719	-1176.03	-5.0893	1956.77	3.71716	-579.379	195.96	133.575	0.0150909	0.995006	0.995002	47.5334	0.1	278.15	10	282.787	10	10	314.68	1	328.56	0.216848	0	0	0	0	0	0	0	0	0	0.174885	1.31932	1.01698	4.08047	5.9171	7.98352	8.10439	11.4634	19.0145	13.9131
1-methylpyrrole_cation	9h-fluorene-9-carbonitrile_anion	1.80765	14.6039	3.05049	20.0991	8.07893	-4.32266	2116.18	1.94419	-817.963	12.8738	-3454.01	-7.56165	2846.73	272.345	133.588	0.0151979	0.995006	0.995002	63.0797	1.03159	278.15	10	289.232	10	10	316.479	1	328.387	0.185924	0	0	0	0	0	0	0	0	0	0	0.142039	0	1.13594	4.79146	11.3111	12.633	16.758	16.334	13.2797
tetramethylammonium_cation	2,4,5-trichlorophenol_anion	1.86212	14.4303	3.14241	19.8601	7.7494	-4.33092	2116.71	2.13426	-865.623	10.8483	-2884.32	-6.27771	2491.82	270.585	133.6	0.0151998	0.995006	0.995002	63.8893	0.1	278.15	10	282.437	10	10	316.397	1	328.391	0.18736	0	0	0	0	0	0	0	0	0.0104293	0	0.176381	0.138726	0.283282	2.82139	4.29773	5.83279	30.5839	25.496	10.7524
butyltrimethylammonium_cation	tetrachloroferrate(iii)_hextuplet_anion	1.79124	15.0958	3.0228	20.7761	8.42757	-4.77334	2281.09	2.18038	-898.574	10.9088	-2960.84	-7.28664	2843.97	313.884	133.611	0.0153199	0.995006	0.995002	71.8547	0.280004	278.15	10	283.706	10	10	323.571	1	328.289	0.119751	0	0	0	0	0	0	0.00775543	0	0.019425	0.0174258	0.062964	0.115199	0.157159	2.12796	3.25141	7.49877	24.4492	18.6392	11.5179
di-ethyl-di-isopropylammonium_cation	tetrachloroaluminate_anion	1.86479	16.0437	3.14691	22.0806	8.60348	-2.91648	1697.48	1.48717	-670.349	9.41327	-2600.76	-7.20598	2905.61	299.046	133.681	0.0152542	0.995006	0.995002	60.7636	1.78368	278.15	10	291.18	10	10	321.794	1	328.321	0.1	0	0	0	0	0	0	0	0	0	0	0	0	0	0.39212	4.67499	7.09018	15.067	14.9187	19.2804
1-(2-ethoxyethyl)pyridinium_cation	bcl4_anion	1.80589	14.9504	3.04752	20.5759	8.27868	-4.8493	2306.17	2.08765	-869.342	11.5279	-3120.37	-7.46892	2875.63	304.839	133.712	0.015292	0.995006	0.995002	70.6434	0.226125	278.15	10	283.287	10	10	320.646	1	328.311	0.144456	0	0	0	0	0	0	0	0	0	0	0	0.944142	0.72587	3.95609	6.0759	12.5665	15.5315	12.8645	12.5273
1-(2-ethoxy-2-oxoethyl)-1-methylpyrrolidinium_cation	bcl4_anion	1.92529	16.8535	3.249	23.1952	8.75379	-4.65882	2248.38	1.88883	-787.357	13.0125	-3690.25	-10.2465	3843.04	324.871	133.721	0.0153269	0.995006	0.995002	82.2368	1.67043	278.15	10	293.973	10	10	317.932	1	328.268	0.170852	0	0	0	0	0	0	0	0.0531608	0	0.174792	0.0331946	0.671877	1.31555	3.63207	6.82261	9.98246	16.1516	11.7905	20.6103
4-(ethoxymethyl)-4-methylmorpholinium_cation	bclf3_anion	1.86966	15.2384	3.15513	20.9723	8.15037	-4.96374	2349.46	2.12385	-871.677	11.6968	-3149.99	-7.30121	2807.19	263.495	133.77	0.0152223	0.995006	0.995002	63.8267	1.8057	278.15	10	294.382	10	10	317.098	1	328.407	0.182046	0	0	0	0	0	0	0	0	0	0	0.388704	0.468834	1.10419	3.15931	7.00381	10.5701	22.0132	21.5565	18.1544
1,3-bis(3-cyanopropyl)imidazolium_cation	pf6_anion	1.85346	15.4144	3.12779	21.2146	8.31658	-5.20481	2468.46	1.97338	-836.705	9.72151	-2662.46	-7.16412	2860.89	348.225	133.851	0.0153373	0.995006	0.995002	84.6598	0.1	278.15	10	282.501	10	10	316.897	1	328.216	0.182665	0	0	0	0	0	0	0	0	0	0	0.518974	1.42384	4.93029	3.18669	10.3173	12.8797	29.8432	23.1277	27.7921
butyltrimethylammonium_cation	tetrachlorogallate_anion	1.7876	14.5344	3.01666	20.0035	8.13068	-4.81467	2297.17	2.21502	-909.926	11.8863	-3184.08	-7.09201	2726.32	327.772	133.904	0.0152862	0.995006	0.995002	75.2749	0.610033	278.15	10	286.195	10	10	316.602	1	328.263	0.188431	0	0	0	0	0	0	0.00775543	0	0.019425	0.0174258	0.062964	0.115199	0.157159	2.12796	3.25141	7.49877	24.4492	18.8648	11.7725
1-ethyl-nicotinic-acid-ethylester_cation	tetrachloroferrate(iii)_hextuplet_anion	1.71338	14.3796	2.89141	19.7904	8.3925	-4.5024	2196.33	1.98587	-849.849	12.179	-3282.56	-7.52877	2866.05	377.884	133.92	0.015333	0.995006	0.995002	83.522	0.1	278.15	10	282.406	10	10	316.606	1	328.15	0.185394	0	0	0	0	0	0	0	0	0	0	0.788043	1.29406	2.23984	4.923	4.78523	10.9443	13.3527	10.5081	20.5854
1-(2-methoxy-2-oxoethyl)-3-methyl-imidazolium_cation	bf4_anion	1.89077	15.3459	3.19076	21.1203	8.11622	-4.08202	2028.03	2.1847	-870.652	7.89533	-1979.81	-4.53077	1945.91	241.985	133.941	0.0152217	0.995006	0.995002	58.2588	0.1	278.15	10	282.76	10	10	318.708	1	328.454	0.164891	0	0	0	0	0	0	0	0	0	0.361117	0.316051	2.2445	4.56476	5.50372	13.2185	10.3417	11.9417	15.4815	22.7917
ethyl-dimethyl-2-methoxyethylammonium_cation	tetrachloroindium_anion	1.8563	16.8354	3.13258	23.1703	9.06937	-3.07105	1760.67	1.54054	-688.485	12.4416	-3529.55	-9.83067	3728.91	388.857	133.954	0.0154095	0.995006	0.995002	93.5216	1.61295	278.15	10	294.028	10	10	318.673	1	328.123	0.164897	0	0	0	0	0	0	0	0	0	0	0.0180149	0	1.88046	1.58986	3.71484	10.2447	19.538	21.4051	16.6
tetramethylammonium_cation	2,3-dichlorophenol_anion	1.91633	14.7037	3.23389	20.2364	7.67284	-4.33134	2134.9	2.10662	-852.669	9.78265	-2589.9	-5.61349	2313.55	236.139	133.97	0.0152293	0.995006	0.995002	58.0149	0.1	278.15	10	282.423	10	10	319.226	1	328.467	0.16038	0	0	0	0	0	0	0	0	0.0104293	0	0.176381	0.138726	0.283282	2.82139	4.29773	5.83279	30.1292	22.9147	10.7172
1-propyl-3-methyl-imidazolium_cation	bcl4_anion	1.84351	15.3497	3.111	21.1255	8.32638	-3.29819	1831.72	1.5044	-685.821	11.1314	-3029.78	-7.562	2928.43	277.817	133.982	0.015246	0.995006	0.995002	66.6042	1.80202	278.15	10	294.508	10	10	316.229	1	328.376	0.193835	0	0	0	0	0	0	0	0	0	0	0.12421	1.81387	2.44746	2.49907	8.05805	6.22729	9.908	18.6572	12.1224
1-ethyl-2,3-dimethyl-imidazolium_cation	tetrachlorogallate_anion	1.7856	14.7982	3.01327	20.3665	8.28754	-4.66829	2240.82	2.19121	-899.423	11.515	-3106.81	-7.29616	2815.49	336.737	134.025	0.0153327	0.995006	0.995002	76.6586	0.347603	278.15	10	284.242	10	10	319.269	1	328.24	0.157716	0	0	0	0	0	0	0	0	0	0	0	0	0.37893	0.643001	7.713	6.43078	11.2486	23.2371	16.8006
n,n-diethyl-n-methylethylammonium_cation	tetrachloroindium_anion	1.91664	16.3716	3.23442	22.5319	8.54179	-4.42014	2156.86	2.07232	-836.392	8.99217	-2509.51	-7.28107	2966.18	372.857	134.027	0.0153699	0.995006	0.995002	89.788	1.66607	278.15	10	293.551	10	10	316	1	328.161	0.1811	0	0	0	0	0	0	0	0	0	0	0	0.0568376	1.35748	0.718179	4.30718	7.5796	15.3418	22.6916	18.7668
1-ethyl-nicotinic-acid-ethylester_cation	tetrachloroaluminate_anion	1.74445	14.5119	2.94383	19.9724	8.31891	-4.56974	2216.31	1.95467	-835.761	12.2604	-3312.77	-7.70762	2924.46	349.019	134.029	0.0153108	0.995006	0.995002	78.9908	1.73232	278.15	10	294.703	10	10	315.801	1	328.216	0.194775	0	0	0	0	0	0	0	0	0	0	0.788043	1.29406	2.23984	4.923	4.78523	11.1075	13.6003	11.577	21.2181
tetramethylammonium_cation	pentachlorophenol_anion	1.89281	15.9908	3.19421	22.0078	8.44816	-2.96605	1708.68	1.46234	-655.587	9.5831	-2675	-7.34662	2975.69	339.475	134.115	0.0153907	0.995006	0.995002	81.0041	0.331088	278.15	10	284.153	10	10	321.519	1	328.232	0.131822	0	0	0	0	0	0	0	0	0.0104293	0	0.176381	0.138726	0.283282	2.82139	4.29773	5.83279	30.1292	22.9147	8.89483
n-propylpiperidine_cation	bcl4_anion	1.89615	15.2962	3.19984	21.0518	8.06696	-4.66754	2234.65	2.0511	-838.472	10.7871	-2923.34	-7.14786	2801.32	280.861	134.116	0.0152716	0.995006	0.995002	68.1208	1.79307	278.15	10	294.311	10	10	316.699	1	328.368	0.180745	0	0	0.154817	0.325468	1.02914	0.904058	0.458517	0.42881	2.13354	0.563123	0.193442	0.581878	0.251394	1.2301	1.03835	3.94257	7.72285	19.9501	7.66268
1-(ethoxymethyl)-3-methyl-imidazolium_cation	tetrachloroindium_anion	1.85642	16.1028	3.1328	22.162	8.67412	-3.20955	1810.57	1.50243	-679.11	9.1267	-2538.43	-7.37549	2981.08	397.824	134.167	0.0154124	0.995006	0.995002	93.7716	1.64143	278.15	10	293.682	10	10	316.909	1	328.104	0.174942	0	0	0	0	0	0	0	0	0	0	0.57931	1.71503	4.47147	2.9913	9.64532	8.81564	17.5707	17.2858	12.6872
1-ethyl-nicotinic-acid-ethylester_cation	bcl4_anion	1.83653	15.3612	3.09923	21.1413	8.36426	-3.17135	1796.95	1.36508	-643.006	10.7931	-2960.24	-7.75975	3017.49	332.85	134.22	0.0153423	0.995006	0.995002	78.6203	0.1	278.15	10	282.388	10	10	317.248	1	328.25	0.174981	0	0	0	0	0	0	0	0	0	0	0.788043	1.29406	2.23984	4.923	4.78523	10.9443	13.3527	10.5081	20.5854
1-(2-ethoxy-2-oxoethyl)pyridinium_cation	tetrachlorogallate_anion	1.91037	17.674	3.22383	24.3244	9.25164	-4.71446	2268.08	1.9342	-802.001	13.4406	-3862.01	-11.2891	4211.2	377.745	134.235	0.0154822	0.995006	0.995002	96.901	1.57129	278.15	10	294.134	10	10	321.213	1	328.146	0.143358	0	0	0	0	0	0	0	0	0	0	0.4459	2.53814	3.74854	8.43389	8.33462	18.0211	10.5917	10.2353	15.869
n-ethyl-n-methyl-n-(1-methylethyl)-2-propylammonium_cation	bcl4_anion	1.84119	14.7874	3.10708	20.3516	8.03144	-4.48528	2174.79	2.11983	-867.248	11.5111	-3090.91	-7.05187	2729.92	296.904	134.256	0.0152818	0.995006	0.995002	69.8964	0.1	278.15	10	282.406	10	10	315.919	1	328.333	0.193836	0	0	0	0	0	0	0	0	0	0	0	0	0.175145	1.58154	2.00349	5.79478	11.9664	16.6954	21.0582
1-(2-methoxyethyl)-3-methylimidazolium_cation	tetrachloroindium_anion	1.8425	15.9176	3.1093	21.9071	8.63913	-3.07097	1759.07	1.5018	-678.363	9.1488	-2531.28	-7.21687	2918.21	397.824	134.373	0.0154317	0.995006	0.995002	92.9354	0.911354	278.15	10	288.477	10	10	317.542	1	328.104	0.1688	0	0	0	0	0	0	0	0	0	0	0.160749	1.12461	4.00464	3.31171	9.50199	5.93277	16.1015	19.2689	13.9098
(ethoxycarbonylmethyl)-ethyl-dimethylammonium_cation	tetrachlorogallate_anion	1.80411	15.2946	3.04451	21.0496	8.47765	-3.08402	1769.69	1.46088	-675.104	10.4476	-2861.73	-7.47166	2935.86	371.782	134.376	0.0153891	0.995006	0.995002	85.974	0.1	278.15	10	282.42	10	10	316.985	1	328.163	0.178357	0	0	0	0	0	0	0.0273752	0.020083	0.0314031	0.0477349	0.482445	0.790838	1.67915	4.35244	7.79718	7.76049	18.441	14.019	20.4706
1,1-dimethyl-pyrrolidinium_cation	bisoxalatoborate_anion	1.93077	16.1193	3.25826	22.1847	8.34865	-4.42553	2158.04	1.97119	-806.957	10.3484	-2834.04	-7.44037	2927.74	287.033	134.407	0.0153197	0.995006	0.995002	70.5131	0.1	278.15	10	282.372	10	10	317.673	1	328.353	0.167937	0	0	0	0	0	0	0	0	0	0	0.0272283	0.0905888	0.699622	1.86143	5.10309	8.00045	18.6846	27.8517	14.0463
n,n,n',n'-tetramethyl-1,3-propanediamine_cation	carbazole_anion	1.86876	14.5983	3.15362	20.0913	7.81174	-4.57992	2246.31	2.02679	-843.375	9.91433	-2661.31	-5.93112	2438.18	297.44	134.419	0.0153301	0.995006	0.995002	72.219	1.77437	278.15	10	294.11	10	10	318.105	1	328.33	0.172551	0	0	0	0	0	0	0	0	0	0.10936	0	0.16522	0.317268	0.373289	1.07523	5.04881	7.22597	22.6577	21.7425
1-(2-ethoxy-2-oxoethyl)-1-methylpyrrolidinium_cation	tetrachloroferrate(iii)_hextuplet_anion	1.7941	15.5817	3.02763	21.4448	8.68495	-4.64365	2242.99	2.03287	-851.327	9.54726	-2627.52	-7.27018	2910.1	369.905	134.47	0.015378	0.995006	0.995002	72.3038	1.74391	278.15	10	290.786	10	10	321.237	1	328.16	0.1	0	0	0	0	0	0	0	0.0531608	0	0.174792	0.0331946	0.671877	1.31555	3.63207	6.82261	9.98246	16.1516	11.7905	20.6103
acetylcholine_acetate_cation	sbf6_anion	1.75278	14.5533	2.95789	20.0295	8.30301	-3.74319	2023.55	1.72905	-778.218	10.5265	-2832.88	-6.65789	2643.71	381.959	134.473	0.0153946	0.995006	0.995002	88.1356	0.1	278.15	10	282.452	10	10	316.141	1	328.142	0.200674	0	0	0	0	0	0.0117857	0	0	0.0498243	0.020613	0.123283	0.317514	1.40379	4.16319	6.65613	12.9319	30.5302	18.7409	17.7432
1,3-bis(3-cyanopropyl)imidazolium_cation	asf6_anion	1.89268	16.1758	3.19398	22.2625	8.54653	-5.26794	2490.22	1.95573	-824.076	9.48306	-2664.92	-7.83678	3143.73	392.177	134.528	0.0154406	0.995006	0.995002	88.2669	1.66766	278.15	10	291.096	10	10	318.901	1	327.688	0.132957	0	0	0	0	0	0	0	0	0	0	0.518974	1.42384	4.93029	3.18669	10.3173	12.8797	29.8432	23.1277	27.7921
1-methylpyrrole_cation	fluoradene_anion	1.88835	15.5881	3.18667	21.4536	8.25489	-5.22615	2471.38	1.86888	-800.143	10.4651	-2875.74	-7.6513	2998.27	321.416	134.576	0.0153751	0.995006	0.995002	79.8956	1.73718	278.15	10	293.613	10	10	316.83	1	328.277	0.182075	0	0	0	0	0	0	0	0	0	0	0.142039	0	1.13594	4.79146	11.3111	12.633	16.758	15.8308	13.258
1-tert-butyl-pyridinium_cation	tetrachloroferrate(iii)_hextuplet_anion	1.78691	14.4849	3.01548	19.9353	8.10613	-4.43402	2155.4	2.11598	-872.469	12.1176	-3247	-7.20059	2753.75	333.874	134.807	0.0153796	0.995006	0.995002	76.1766	1.76685	278.15	10	294.863	10	10	317.662	1	328.248	0.173841	0	0	0	0	0	0	0	0	0	0.121746	0.39343	0.446871	0.938837	3.45872	2.6184	8.33884	11.89	11.5426	21.2376
1-ethyl-3-methylpyridinium_cation	tetrachlorogallate_anion	1.80162	14.6073	3.04031	20.1037	8.10787	-4.74949	2268.34	2.18992	-897.498	11.9014	-3196.4	-7.23177	2774.44	333.735	134.836	0.0153683	0.995006	0.995002	77.4388	0.1	278.15	10	282.401	10	10	315.799	1	328.25	0.197047	0	0	0	0	0	0	0	0	0	0	0	0.408827	1.44	1.47142	7.53019	7.28632	10.7969	13.9837	16.1273
1-tert-butyl-pyridinium_cation	bcl4_anion	1.89	15.5254	3.18945	21.3674	8.21453	-4.43951	2156.17	1.99406	-819.072	10.5827	-2889.9	-7.40945	2905.43	288.84	134.857	0.015338	0.995006	0.995002	70.468	0.1	278.15	10	282.397	10	10	315.925	1	328.351	0.19146	0	0	0	0	0	0	0	0	0	0.121746	0.39343	0.446871	0.938837	3.45872	2.6184	8.33884	11.89	11.5426	21.2376
1-propyl-3-methyl-imidazolium_cation	tetrachloroaluminate_anion	1.76218	14.2792	2.97375	19.6522	8.10316	-4.80043	2285.95	2.11195	-883.06	13.2315	-3532.7	-7.4031	2777.96	293.986	134.867	0.015386	0.995006	0.995002	67.197	0.258532	278.15	10	283.509	10	10	322.117	1	328.335	0.13523	0	0	0	0	0	0	0	0	0	0	0.12421	1.81387	2.44746	2.49907	8.05805	6.39055	10.1556	19.7261	12.755
ethyl-(3-hydroxypropyl)-dimethylammonium_cation	bf4_anion	1.90182	14.3827	3.20941	19.7946	7.56258	-6.06063	2793.55	2.52686	-1011.99	7.9338	-1881.07	-3.05936	1428.75	219.035	134.898	0.0152821	0.995006	0.995002	57.1095	0.109357	278.15	10	282.624	10	10	318.024	1	328.508	0.196016	0	0.0109047	0	0	0	0	0	0.00743537	0.475624	0.447257	1.50686	2.04439	0.845455	3.73614	1.79962	10.1578	20.7335	17.7171	17.6716
4-(2-ethoxyethyl)-4-methylmorpholinium_cation	tetrachloroindium_anion	1.88947	17.6441	3.18857	24.2832	9.33808	-4.45525	2180.62	1.94023	-801.78	13.5219	-3894.14	-11.4335	4265.34	430.894	134.921	0.0155627	0.995006	0.995002	107.579	0.1	278.15	10	283.751	10	10	318.226	1	328.029	0.167266	0	0	0	0	0	0	0	0	0	0.0262056	0.0512667	0.115584	2.63034	1.69842	5.60055	11.1827	23.8184	23.9037	20.4367
(ethoxymethyl)-dimethyl-ethylammonium_cation	tetrachlorogallate_anion	1.73832	14.3688	2.9335	19.7754	8.26586	-4.6902	2255.21	2.19114	-908.972	12.0959	-3233.18	-7.06129	2706.26	343.772	134.925	0.015438	0.995006	0.995002	77.1855	1.73924	278.15	10	294.835	10	10	321.817	1	328.223	0.137394	0	0	0	0	0	0	0	0	0	0.0894463	0.0305396	0.0342722	1.03926	3.8118	3.82998	7.09519	20.7944	15.6192	14.4844
1-ethyl-3-methyl-imidazolium_cation	clo4_anion	1.90699	14.196	3.21813	19.5377	7.4442	-4.60662	2224.13	2.23316	-894.541	5.55773	-1161.11	-2.41882	1226.45	210.621	135.046	0.0152672	0.995006	0.995002	52.7226	1.92194	278.15	10	295.271	10	10	317.007	1	328.526	0.19156	0	0	0	0	0	0	0	0	0	0	0.471941	1.11869	2.43759	3.14977	8.82791	4.74726	9.00342	21.3682	12.3314
1-methyl-3-(1-methylethyl)imidazolium_cation	chcl3_anion	1.81252	14.3001	3.05872	19.6809	7.88959	-4.76833	2258.07	2.2274	-906.341	13.374	-3529.95	-6.82151	2571.51	243.562	135.125	0.0153581	0.995006	0.995002	56.9635	0.1	278.15	10	282.349	10	10	322.593	1	328.449	0.132002	0	0	0	0	0	0	0	0	0	0	0.420096	1.21546	2.96388	2.23775	8.1102	7.10119	6.78626	17.3769	13.0141
1-(2-ethoxy-2-oxoethyl)-1-methylpyrrolidinium_cation	chcl3_anion	1.85536	14.9723	3.131	20.6061	8.06976	-2.98213	1719.71	1.45799	-663.905	11.6573	-3143.12	-7.33025	2820.28	290.616	135.131	0.0153699	0.995006	0.995002	69.2445	1.81931	278.15	10	294.695	10	10	317.457	1	328.346	0.176442	0	0	0	0	0	0	0	0.0531608	0	0.174792	0.0331946	0.671877	1.31555	3.63207	6.82261	9.98246	16.1516	11.7905	20.6103
1,1-dimethyl-pyrrolidinium_cation	asf6_anion	1.8849	15.2588	3.18085	21.0004	8.09528	-5.67565	2622.57	2.21861	-911.533	10.5168	-2851.87	-7.02018	2771.85	289.095	135.173	0.0153735	0.995006	0.995002	73.0853	0.1	278.15	10	282.39	10	10	315.868	1	328.351	0.207079	0	0	0	0	0	0	0	0	0	0	0.0272283	0.0905888	0.247945	1.09809	4.01881	5.93503	17.2801	23.8877	10.909
n-ethyl-n-methyl-n-(1-methylethyl)-2-propylammonium_cation	tetrachloroaluminate_anion	1.7823	14.1998	3.0077	19.543	7.96716	-4.20399	2076.52	2.06906	-856.87	12.7311	-3382.11	-6.97078	2647.88	313.073	135.187	0.0153702	0.995006	0.995002	71.8112	0.1	278.15	10	282.403	10	10	315.961	1	328.296	0.195482	0	0	0	0	0	0	0	0	0	0	0	0	0.175145	1.58154	2.00349	5.95804	12.214	17.7643	21.6909
1-propylpyridinium_cation	tetrachlorogallate_anion	1.84456	15.4676	3.11277	21.2878	8.38557	-3.17286	1790.25	1.51503	-685.298	10.4958	-2873.37	-7.48227	2936.27	333.735	135.231	0.0154203	0.995006	0.995002	79.6531	0.1	278.15	10	282.409	10	10	316.302	1	328.25	0.190043	0	0	0	0	0	0	0	0	0	0	0	0.771196	0.953276	3.48397	6.988	11.7449	14.5476	13.0243	9.41822
1-methylpyrrole_cation	methyl-9h-fluorene-9-carboxylate_anion	1.7993	14.6778	3.03639	20.2008	8.15751	-4.66037	2255.91	1.98658	-840.747	11.5357	-3095.8	-7.02475	2719.84	305.372	135.232	0.0154452	0.995006	0.995002	71.511	1.7756	278.15	10	294.57	10	10	322.566	1	328.309	0.130367	0	0	0	0	0	0	0	0	0	0	0.142039	0	1.13594	4.79146	11.3111	12.633	16.758	16.0382	12.6495
1-(ethoxymethyl)pyridinium_cation	tetrachloroindium_anion	1.89843	16.2907	3.20369	22.4206	8.58114	-4.58498	2216.51	2.00035	-819.65	9.07774	-2534.74	-7.48232	3025.51	394.82	135.418	0.0155269	0.995006	0.995002	84.3633	0.1	278.15	10	278.33	10	10	321.621	1	328.104	0.100269	0	0	0	0	0	0	0	0	0	0	0	0.63384	3.49989	3.42096	7.15602	17.4272	18.6057	9.8549	15.0609
n-ethyl-n-methyl-n-(1-methylethyl)-2-propylammonium_cation	tetrachloroferrate(iii)_hextuplet_anion	1.76416	14.2264	2.9771	19.5795	8.06412	-4.12756	2049.32	2.09817	-866.168	12.3056	-3271.23	-6.86288	2627.79	341.938	135.443	0.0154472	0.995006	0.995002	76.9793	1.77943	278.15	10	295.135	10	10	318.676	1	328.229	0.164306	0	0	0	0	0	0	0	0	0	0	0	0	0.175145	1.58154	2.00349	5.79478	11.9664	16.6954	21.0582
n-propylpiperidine_cation	tetrachloroaluminate_anion	1.8575	14.7715	3.13462	20.3297	7.95233	-3.29804	1840.17	1.50017	-683.48	11.5804	-3114.35	-7.15942	2764.46	297.03	135.615	0.0154294	0.995006	0.995002	71.5502	0.1	278.15	10	282.377	10	10	318.136	1	328.331	0.17257	0	0	0.154817	0.325468	1.02914	0.904058	0.458517	0.42881	2.13354	0.563123	0.193442	0.581878	0.251394	1.2301	1.03835	4.10583	7.97046	21.019	8.29535
4-ethyl-4-methylmorpholinium_cation	cyclopentadiene_anion	1.92461	14.2676	3.24787	19.6363	7.41326	-4.45025	2245.64	2.08454	-862.73	3.0822	-412.29	-0.332705	599.254	195.303	135.777	0.0153286	0.995006	0.995002	51.0289	0.1	278.15	10	282.738	10	10	318.206	1	328.561	0.190791	0	0	0	0	0	0	0	0	0	0	0.0903539	0.104641	1.1691	1.89574	5.15606	8.95433	23.764	23.0937	21.3952
n,n-dimethylcyclohexylamine_cation	tetrachloroferrate(iii)_hextuplet_anion	1.93618	15.6221	3.2674	21.5004	8.06851	-4.79542	2289.71	2.05443	-835.842	9.30523	-2537.29	-6.73107	2730.29	325.895	135.884	0.0155159	0.995006	0.995002	80.9988	1.76277	278.15	10	293.926	10	10	319.243	1	328.264	0.153796	0	0	0.160575	0.119643	1.30411	1.19562	0.602021	1.06199	1.5944	0.753235	0.383225	0.92007	0.636517	0.709632	2.76623	4.29814	14.8859	15.1682	10.7804
1-(2-ethoxy-2-oxoethyl)-1-methylpyrrolidinium_cation	tetrachlorogallate_anion	1.78423	14.8587	3.01096	20.4498	8.32782	-4.66594	2251.68	2.06689	-863.091	11.1507	-3029.5	-7.46384	2893.56	383.793	136.029	0.0155823	0.995006	0.995002	88.2196	1.71586	278.15	10	294.369	10	10	320.926	1	328.133	0.140955	0	0	0	0	0	0	0	0.0531608	0	0.174792	0.0331946	0.671877	1.31555	3.63207	6.82261	9.98246	16.1516	12.0161	20.8649
1-methylindole_cation	bf4_anion	1.90245	14.32	3.21047	19.7084	7.52714	-4.61685	2199.05	2.24995	-893.825	-4.40422	1756.41	2.9141	-338.337	218.993	136.051	0.0153527	0.995006	0.995002	54.6899	1.9514	278.15	10	295.62	10	10	315.933	1	328.508	0.202607	0	0	0	0	0	0	0	0	0	0	0.19206	0	2.69148	3.55585	4.12247	15.9327	18.0092	21.0701	16.678
1-methyl-2-propylpyrazolium_cation	tetrachlorogallate_anion	1.88096	15.655	3.17421	21.5456	8.32286	-3.23024	1812.4	1.50955	-679.037	9.43513	-2581.5	-7.04422	2829.05	336.739	136.091	0.0155847	0.995006	0.995002	81.2455	0.110165	278.15	10	282.586	10	10	324.04	1	328.237	0.11647	0	0	0	0	0	0	0	0	0	0	0	0.252342	0.515039	3.8754	9.1594	11.2491	15.8463	11.7016	12.2852
1-methyl-3-(2,2,2-trifluoroethyl)imidazolium_cation	bcl4_anion	1.79928	14.212	3.03637	19.5597	7.8987	-4.0744	2133.03	1.65417	-753.603	12.1255	-3204.48	-6.51437	2513.84	317.762	136.222	0.0154995	0.995006	0.995002	76.4625	0.1	278.15	10	282.385	10	10	317.742	1	328.285	0.186804	0	0	0	0	0	0	0	0	0	0.559598	1.33113	4.94533	5.68768	8.41068	11.7235	7.60826	13.0338	12.2062	13.0463
1,3-bis(3-cyanopropyl)imidazolium_cation	bf4_anion	1.80195	14.2887	3.04088	19.6653	7.92958	-3.25469	1856.67	1.5835	-723.204	7.18365	-1680.76	-3.69309	1630.09	290.075	136.26	0.0155051	0.995006	0.995002	69.8286	0.1	278.15	10	282.827	10	10	321.485	1	328.345	0.151388	0	0	0	0	0	0	0	0	0	0	0.518974	1.42384	4.93029	3.18669	10.3173	12.8797	29.8432	23.1277	27.7921
ethyl-(3-hydroxypropyl)-dimethylammonium_cation	sbf6_anion	1.90678	15.1939	3.21777	20.9111	7.96838	-5.70671	2647.62	2.31375	-936.032	9.2219	-2505.7	-6.15347	2552.6	367.976	136.292	0.0155879	0.995006	0.995002	92.3694	0.1	278.15	10	282.373	10	10	317.739	1	328.172	0.179066	0	0.0109047	0	0	0	0	0	0.00743537	0.475624	0.447257	1.50686	2.04439	0.845455	3.73614	1.79962	10.1578	20.7335	17.7171	17.6716
1-methyl-3-vinylimidazolium_cation	pf6_anion	1.8944	14.4214	3.19688	19.8479	7.61265	-5.60083	2557.99	2.3086	-929.572	13.1221	-3479.21	-6.99589	2640.87	254.11	136.34	0.0154456	0.995006	0.995002	63.2977	0.1	278.15	10	282.324	10	10	318.044	1	328.428	0.17721	0	0	0	0	0	0	0	0	0	0.174885	1.31932	1.01698	4.08047	5.9171	7.98352	8.10439	11.4634	19.0145	13.9131
diethyl-methyl-(2-methoxyethyl)ammonium_cation	tetrachloroaluminate_anion	1.73723	15.3435	2.93166	21.117	8.83218	-4.42256	2159.82	2.06112	-866.998	10.5758	-2883.95	-7.33126	2878.36	315.045	136.356	0.0154681	0.995006	0.995002	59.1713	0.1	278.15	10	274.622	10	10	321.481	1	328.285	0.1	0	0	0	0	0	0	0	0	0	0	0.0338035	0	0.319471	1.63778	3.03842	7.59293	14.9468	18.8937	20.4942
ethyl-phenyl-methylsulfonium_cation	tetrachloroaluminate_anion	1.8089	14.1802	3.05259	19.5159	7.83912	-4.5926	2215.9	2.03738	-849.35	13.3506	-3562.21	-7.40069	2772.72	322.06	136.655	0.015531	0.995006	0.995002	75.6185	0.1	278.15	10	282.348	10	10	317.418	1	328.275	0.179186	0	0	0	0	0	0	0	0	0	0	0	0.652242	1.77061	2.7506	3.36354	11.9765	16.8062	17.1493	19.4246
diethyl-methyl-(2-methoxyethyl)ammonium_cation	tetrachloroindium_anion	1.74146	14.2715	2.9388	19.6415	8.1951	-4.33377	2132.02	2.11521	-878.311	12.2147	-3260.66	-7.03758	2692.69	402.883	136.686	0.0156053	0.995006	0.995002	90.5275	1.75446	278.15	10	294.974	10	10	317.021	1	328.094	0.182296	0	0	0	0	0	0	0	0	0	0	0.0338035	0	1.32786	1.63778	3.50515	8.62809	16.1287	19.7056	20.1348
triethylsulfonium_cation	tetrachlorogallate_anion	1.8514	15.7649	3.12431	21.697	8.51516	-3.13354	1779.19	1.55832	-697.26	9.34428	-2565.21	-6.96753	2818.03	330.796	136.763	0.0155486	0.995006	0.995002	67.1567	0.1	278.15	10	276.179	10	10	321.926	1	328.249	0.1	0	0	0	0	0	0	0	0	0	0	0	0	0.45187	1.27078	4.41676	6.43035	17.0765	10.0914	22.4182
1-(2-ethoxy-2-oxoethyl)-3-methyl-imidazolium_cation	tetrachloroindium_anion	1.88865	16.9392	3.18718	23.3131	8.96896	-4.57544	2221.41	1.92555	-799.224	12.5923	-3589.04	-10.3466	3900.31	425.834	136.776	0.0157321	0.995006	0.995002	105.33	1.30529	278.15	10	291.498	10	10	320.34	1	328.038	0.143742	0	0	0	0	0	0	0	0	0	0	0.899716	1.91056	5.18181	5.57341	12.4522	13.4954	12.8917	16.0995	16.7975
4-(dimethylamino)-1-methylpyridinium_cation	bcl4_anion	1.90352	15.1086	3.21227	20.7937	7.93722	-4.27481	2096.9	1.92727	-794.035	11.6295	-3153.18	-7.61859	2922.44	289.828	136.899	0.0155691	0.995006	0.995002	70.6831	1.38908	278.15	10	291.35	10	10	321.201	1	328.344	0.136468	0	0	0	0	0	0	0	0	0	0	0	0	0.196758	0.897675	4.84307	8.91243	9.30274	17.0578	25.5733
3,7-dihydro-1,3,7,9-tetramethyl-2,6-dioxo-1h-purinium_cation	sbf6_anion	1.87143	16.9402	3.15812	23.3145	9.05201	-5.27391	2482.11	2.07403	-858.628	13.6922	-3918.38	-10.9613	4091.18	444.977	136.912	0.0157788	0.995006	0.995002	112.951	0.302919	278.15	10	285.097	10	10	320.182	1	327.996	0.15456	0	0	0	0	0	0	0	0	0.167373	0.450369	1.30009	1.81272	3.09708	4.41496	5.55228	9.5182	18.6237	22.7475	26.7424
n-propylpiperidine_cation	tetrachloroferrate(iii)_hextuplet_anion	1.83326	14.6522	3.09371	20.1656	7.99244	-3.22157	1814.53	1.52071	-691.52	11.474	-3079.96	-7.01564	2719.27	325.895	136.968	0.0156071	0.995006	0.995002	77.6305	1.81264	278.15	10	294.641	10	10	321.193	1	328.264	0.144217	0	0	0.154817	0.325468	1.02914	0.904058	0.458517	0.42881	2.13354	0.563123	0.193442	0.581878	0.251394	1.2301	1.03835	3.94257	7.72285	19.9501	7.66268
ethyl-phenyl-methylsulfonium_cation	bcl4_anion	1.90853	15.4019	3.22073	21.1973	8.07002	-4.51337	2186.14	1.93556	-800.072	10.9876	-3000.07	-7.64775	2966.35	305.891	137.128	0.0155656	0.995006	0.995002	76.2333	0.1	278.15	10	282.363	10	10	316.392	1	328.312	0.187304	0	0	0	0	0	0	0	0	0	0	0	0.652242	1.77061	2.7506	3.36354	11.8132	16.5586	16.0804	18.7919
1-methyl-3-(3-oxobutyl)-imidazolium_cation	clo4_anion	1.90234	14.9458	3.21029	20.5697	7.85654	-4.60695	2252.38	2.06651	-850.258	11.0282	-2903.39	-5.9991	2379.7	252.653	137.141	0.0155569	0.995006	0.995002	63.5447	1.8978	278.15	10	294.558	10	10	322.176	1	328.429	0.138661	0	0	0	0	0	0	0	0	0	0	0.426339	1.00805	3.71731	2.73608	9.08763	7.30404	14.0017	26.5946	20.299
1-(phenylmethyl)pyridinium_cation	chcl3_anion	1.92575	15.2412	3.24978	20.9761	7.91443	-4.1868	2059.58	1.87048	-770.536	11.9172	-3237.36	-7.87488	2997.35	288.601	137.263	0.0155823	0.995006	0.995002	71.0015	0.281905	278.15	10	283.576	10	10	319.295	1	328.348	0.15177	0	0	0	0	0	0	0	0	0	0	0.247856	0.986188	2.30992	3.67994	5.20154	15.3972	16.1342	12.7597	21.5683
4-(ethoxymethyl)-4-methylmorpholinium_cation	asf6_anion	1.8439	14.6597	3.11167	20.1759	7.95037	-3.56698	1944.23	1.59951	-719.417	11.4775	-3092.35	-7.1982	2783.47	349.147	137.331	0.0156479	0.995006	0.995002	84.2778	0.67693	278.15	10	286.447	10	10	318.923	1	328.213	0.166895	0	0	0	0	0	0	0	0	0	0	0.388704	0.468834	1.10419	3.15931	7.00381	10.5701	22.0132	21.5565	18.1544
1-butyl-pyridinium_cation	bcl4_anion	1.82744	14.1514	3.08388	19.4763	7.74385	-3.13407	1772.7	1.4342	-664.029	13.6965	-3639.5	-7.26644	2713.86	288.84	137.371	0.0155686	0.995006	0.995002	69.0477	0.1	278.15	10	282.334	10	10	318.49	1	328.349	0.171011	0	0	0	0	0	0	0	0	0	0	0	0.750885	1.1633	3.22825	6.60456	11.3804	14.0791	12.554	12.2416
1-(3-methoxypropyl)pyridinium_cation	tetrachloroindium_anion	1.75271	14.361	2.95777	19.7648	8.19363	-4.39612	2150.51	2.06737	-861.931	12.2056	-3279.9	-7.37832	2812.14	408.846	137.396	0.0156966	0.995006	0.995002	92.4827	1.75454	278.15	10	294.859	10	10	318.843	1	328.078	0.16153	0	0	0	0	0	0	0	0	0	0	0	0.57081	2.73051	3.69111	7.65063	12.5357	16.9869	12.9658	13.1082
n,n,n',n'-tetramethyl-1,2-ethanediamine_cation	tetrachloroindium_anion	1.80535	14.395	3.0466	19.8115	7.97352	-4.79455	2289.57	2.23515	-910.628	12.104	-3237.02	-7.09199	2716.44	373.845	137.425	0.0156433	0.995006	0.995002	87.7888	0.1	278.15	10	282.389	10	10	316.131	1	328.16	0.195664	0	0	0	0	0	0	0.376019	0.661738	0.261392	0.174876	0.469738	0.222006	1.78062	2.2023	2.84081	7.6765	14.0844	23.6944	14.1565
1-(3-cyanopropyl)-3-methylimidazolium_cation	bisoxalatoborate_anion	1.92854	15.9052	3.25449	21.89	8.24727	-4.0394	2029.54	1.76533	-739.578	10.8553	-2984.62	-7.96542	3083.98	337.052	137.571	0.015651	0.995006	0.995002	83.5094	0.1	278.15	10	282.339	10	10	317.135	1	328.241	0.171656	0	0	0	0	0	0	0	0	0	0	0.507019	0.922567	3.5637	4.98481	10.2955	10.3211	23.3112	26.6381	24.9864
1-(phenylmethyl)pyridinium_cation	tetrachloroferrate(iii)_hextuplet_anion	1.81223	14.4109	3.05822	19.8334	7.95201	-4.62646	2233.45	2.00332	-838.562	12.5914	-3389.78	-7.64091	2886.38	367.89	137.605	0.0156649	0.995006	0.995002	86.7083	0.1	278.15	10	282.353	10	10	316.938	1	328.172	0.182263	0	0	0	0	0	0	0	0	0	0	0.247856	0.986188	2.30992	3.67994	5.20154	15.3972	16.1342	12.7597	21.5683
1-propenyl-3-methyl-imidazolium_cation	tetrachloroindium_anion	1.91817	16.2228	3.237	22.3271	8.45742	-4.72523	2264.82	2.04795	-833.361	9.08717	-2526.7	-7.38424	2983.53	379.808	137.605	0.0157048	0.995006	0.995002	82.5719	1.58681	278.15	10	289.456	10	10	321.938	1	328.138	0.1	0	0	0	0	0	0	0	0	0	0	0.202352	1.40126	4.68664	3.06409	8.47872	7.44971	12.3552	21.2345	22.1206
1-methyl-2-(phenylmethyl)pyrazolium_cation	chcl3_anion	1.90969	14.9509	3.22268	20.5766	7.82898	-4.22133	2072.38	1.89091	-779.72	12.4232	-3354.64	-7.7602	2934.21	291.605	137.893	0.0156155	0.995006	0.995002	71.8993	1.90197	278.15	10	294.802	10	10	317.071	1	328.343	0.176954	0	0	0	0	0	0	0	0	0	0	0.208447	0.452726	0.789762	3.77578	8.85325	11.9554	16.8116	14.6298	22.7918
1-propylpyridinium_cation	tetrachloroindium_anion	1.90707	15.587	3.21826	21.4521	8.17331	-4.53184	2192.83	2.01956	-822.767	10.3557	-2847.87	-7.6289	2996.12	378.82	137.97	0.0157576	0.995006	0.995002	92.3988	1.60302	278.15	10	292.88	10	10	319.743	1	328.144	0.146419	0	0	0	0	0	0	0	0	0	0	0	0.771196	1.96167	3.48397	7.45474	12.9434	15.9771	14.6795	9.43698
ethyl-dimethyl-propylammonium_cation	tetrachlorogallate_anion	1.81446	15.4187	3.06199	21.2205	8.49769	-4.81581	2296.58	2.23733	-911.96	10.178	-2777.79	-7.12399	2828.61	327.772	137.99	0.0156357	0.995006	0.995002	64.6499	0.1	278.15	10	274.975	10	10	321.654	1	328.256	0.1	0	0	0	0	0	0	0	0	0	0.0474996	0	0	0.47228	1.80637	2.53017	8.71189	16.4585	20.6117	13.5297
1-methyl-1-propylpyrrolidinium_cation	bcl4_anion	1.83691	15.7122	3.09986	21.6244	8.55363	-3.1944	1801.69	1.49374	-683.44	9.60076	-2624.36	-7.03331	2819.56	280.861	138.006	0.015607	0.995006	0.995002	57.3232	1.9558	278.15	10	290.934	10	10	322.408	1	328.362	0.1	0	0	0	0	0	0	0	0	0	0	0	0	0.409785	1.07312	2.39459	5.7342	14.9581	21.5791	10.3325
1-[2-(butylamino)-2-oxoethyl]-3-methyl-imidazolium_cation	bcl4_anion	1.85634	14.8589	3.13266	20.45	8.0044	-3.29768	1850.37	1.31928	-629.193	11.2806	-3059.55	-7.43893	2878.27	348.895	138.029	0.0157021	0.995006	0.995002	85.4968	1.82399	278.15	10	294.377	10	10	317.474	1	328.215	0.177792	0	0	0	0	0	0	0	0.216445	0.369898	1.42581	2.25091	2.44061	5.20071	4.57372	11.4759	12.2302	10.9082	13.3576	11.751
ethyl-dimethyl-propylammonium_cation	tetrachloroindium_anion	1.85936	15.264	3.13775	21.0075	8.20927	-3.06415	1756.02	1.57129	-697.278	10.4747	-2856.06	-7.26738	2861.29	372.857	138.061	0.0157167	0.995006	0.995002	90.2193	1.80706	278.15	10	294.447	10	10	316.668	1	328.161	0.187795	0	0	0	0	0	0	0	0	0	0.0474996	0	0	1.48067	1.80637	2.9969	9.91031	17.888	22.2669	13.5485
1,3-dimethoxyimidazolium_cation	asf6_anion	1.88735	14.4757	3.18499	19.9226	7.66984	-5.47567	2524.6	2.22919	-904.882	12.4995	-3341.08	-7.21783	2743.02	318.05	138.16	0.0156785	0.995006	0.995002	79.2207	1.86861	278.15	10	294.454	10	10	317.604	1	328.284	0.179941	0	0	0	0	0	0	0	0	0	0.374844	2.11017	3.41939	3.30198	7.53531	3.99337	3.99987	7.77854	25.1024	20.651
1-ethyl-2,3-dimethyl-imidazolium_cation	tetrachloroindium_anion	1.8326	14.7062	3.09259	20.2399	8.02478	-4.63898	2232.17	2.16651	-882.369	11.7884	-3183.1	-7.46491	2861.19	381.822	138.227	0.0157692	0.995006	0.995002	90.0005	1.78957	278.15	10	294.581	10	10	320.305	1	328.138	0.147474	0	0	0	0	0	0	0	0	0	0	0	0	1.38732	0.643001	8.17973	7.6292	12.6782	24.8923	16.8193
1-methyl-2-(phenylmethyl)pyrazolium_cation	tetrachloroferrate(iii)_hextuplet_anion	1.80406	14.2023	3.04444	19.5464	7.8724	-4.65449	2244.35	2.01441	-843.758	13	-3483.52	-7.52517	2829.51	370.894	138.443	0.0157545	0.995006	0.995002	87.3891	1.82408	278.15	10	294.829	10	10	318.388	1	328.164	0.168408	0	0	0	0	0	0	0	0	0	0	0.208447	0.452726	0.789762	3.77578	8.85325	11.9554	16.8116	14.6298	22.7918
1-methyl-2-(phenylmethyl)pyrazolium_cation	tetrachloroaluminate_anion	1.85035	14.6046	3.12255	20.1	7.89287	-3.08836	1766.52	1.34333	-632.549	12.4901	-3375.05	-7.81798	2952.02	342.029	138.56	0.0157459	0.995006	0.995002	82.6986	1.85152	278.15	10	294.693	10	10	318.817	1	328.229	0.163595	0	0	0	0	0	0	0	0	0	0	0.208447	0.452726	0.789762	3.77578	8.85325	12.1186	17.0592	15.6987	23.4245
1-ethyl-2-methylpyrrolidine_cation	tetrachloroindium_anion	1.93497	15.9749	3.26535	21.986	8.25588	-4.80345	2290.04	2.15603	-863.997	8.95238	-2466.73	-6.82456	2794.79	370.841	138.569	0.0157634	0.995006	0.995002	79.4349	0.808969	278.15	10	282.451	10	10	321.462	1	328.158	0.1	0	0	0	0.527301	0.867101	0.843931	0.714962	1.11769	0.877057	0.603446	0.276266	0.461933	1.38536	0.359557	1.73979	4.61192	8.40848	20.7857	13.8313
ethyl-dimethylsulfonium_cation	2,6-dichlorophenol_anion	1.90064	14.2207	3.20741	19.5716	7.48204	-3.93952	1987.9	1.98928	-811.138	11.1347	-2913.01	-5.74966	2288.84	253.19	138.574	0.015701	0.995006	0.995002	62.3804	0.285372	278.15	10	283.645	10	10	324.768	1	328.426	0.113917	0	0	0	0	0	0	0	0	0.0288419	0	0	0.0866777	2.01094	2.63612	5.39508	14.4936	23.0998	7.55626	18.0777
4-cyano-1-butylpyridinium_cation	tetrachlorogallate_anion	1.87061	15.5598	3.15674	21.4147	8.31803	-4.98748	2373.08	1.94785	-818.43	9.52869	-2620.75	-7.21597	2892.65	372.772	138.634	0.0157673	0.995006	0.995002	78.4007	1.85196	278.15	10	290.512	10	10	321.55	1	328.154	0.1	0	0	0	0	0	0	0	0	0	0	0.887632	1.4352	4.60398	7.89541	12.6212	10.9584	9.54209	12.7643	15.5617
1-(2-methoxyethyl)-1-methylpiperidinium_cation	bcl4_anion	1.76824	15.3689	2.98399	21.1519	8.69164	-4.58155	2214.37	2.08338	-870.569	10.5507	-2875.28	-7.28326	2862.86	310.887	138.683	0.0156753	0.995006	0.995002	60.4025	1.96444	278.15	10	290.896	10	10	321.878	1	328.294	0.1	0	0	0	0	0	0	0	0	0	0	0	0.153743	0.412121	2.15063	2.6443	5.14848	16.9806	17.5358	12.808
n,n-dimethylcyclohexylamine_cation	tetrachlorogallate_anion	1.90824	14.8111	3.22024	20.3842	7.76167	-4.76582	2275.81	2.09686	-850.981	11.2264	-3016.66	-6.95874	2711.15	339.783	138.688	0.0157484	0.995006	0.995002	84.3789	1.85742	278.15	10	294.453	10	10	317.355	1	328.235	0.177204	0	0	0.160575	0.119643	1.30411	1.19562	0.602021	1.06199	1.5944	0.753235	0.383225	0.92007	0.636517	0.709632	2.76623	4.29814	14.8859	15.3938	11.0349
1,3-dihydro-1-methyl-5-phenyl-1,4-benzodiazepin-2-one_cation	tetrachloroaluminate_anion	1.90189	15.6848	3.20953	21.5866	8.24692	-4.71712	2280	1.73337	-743.522	9.43554	-2616.21	-7.48207	2997.1	420.099	138.711	0.0158784	0.995006	0.995002	104.493	1.72133	278.15	10	293.591	10	10	318.815	1	328.052	0.15316	0	0	0	0.421227	0.431654	0.647614	0.888756	1.31917	1.68708	0.568567	0.283271	1.0029	1.46777	1.79048	2.96982	10.5801	10.3873	28.318	27.1862
1-methylpyrrole_cation	trifluoromethyltrifluoroborate_anion	1.9177	15.9633	3.2362	21.97	8.32421	-5.94173	2669.93	2.41183	-961.178	9.3686	-2545.01	-6.69503	2708	218.937	138.781	0.0156147	0.995006	0.995002	46.6724	0.1	278.15	10	274.609	10	10	322.099	1	328.503	0.1	0	0	0	0	0	0	0	0	0	0	0.142039	0	1.13594	4.79146	11.3111	12.633	16.758	15.8308	11.927
di-ethyl-di-isopropylammonium_cation	tetrachloroindium_anion	1.85603	14.8162	3.13213	20.3912	7.98274	-2.84854	1674.99	1.5471	-685.249	11.1054	-2997.73	-7.12034	2774.37	386.884	138.949	0.0158227	0.995006	0.995002	92.1721	1.81436	278.15	10	294.671	10	10	318.603	1	328.128	0.163888	0	0	0	0	0	0	0	0	0	0	0	0	1.00839	0.39212	5.14172	8.12533	16.2489	15.7305	18.9211
1-ethyl-2-methylpyrazolium_cation	asf6_anion	1.91157	14.2509	3.22586	19.6132	7.45509	-5.52369	2545.47	2.22948	-903.454	12.8678	-3417.95	-7.00701	2655	300.078	139.007	0.0157306	0.995006	0.995002	76.3594	0.1	278.15	10	282.327	10	10	317.256	1	328.325	0.186977	0	0	0	0	0	0	0	0	0	0	0.211937	0	0.797074	2.79547	9.20838	9.05123	16.3332	13.5388	17.4291
3,7-dihydro-1,3,7,9-tetramethyl-2,6-dioxo-1h-purinium_cation	fluoradene_anion	1.92804	17.3655	3.25365	23.8998	9.00682	-5.59272	2612.54	1.72473	-751.525	14.054	-4047.32	-11.8173	4374.51	448.518	139.036	0.0159846	0.995006	0.995002	119.873	0.1	278.15	10	283.395	10	10	318.707	1	327.989	0.165471	0	0	0	0	0	0	0	0	0.167373	0.450369	1.30009	1.81272	3.09708	4.41496	5.55228	9.5182	18.6237	22.7475	28.0734
1-(cyanomethyl)pyridinium_cation	bis(trifluoromethyl)imide_anion	1.88508	15.3564	3.18115	21.1347	8.14629	-5.12207	2411.16	2.41737	-954.985	8.42638	-2257.04	-5.29847	2285.03	399.295	139.053	0.0158368	0.995006	0.995002	99.2983	1.79748	278.15	10	294.131	10	10	315.953	1	328.103	0.200781	0	0	0	0	0	0	0	0	0.181132	1.32471	3.79609	3.85837	5.59238	12.404	6.50257	18.9025	10.3584	8.4206	11.0439
dimethylethylamine_cation	fluoradene_anion	1.93176	14.7659	3.25993	20.322	7.64375	-5.1986	2461.72	1.97445	-824.858	11.2448	-3012.27	-6.81385	2659.51	313.437	139.128	0.0157858	0.995006	0.995002	81.008	0.1	278.15	10	282.34	10	10	319.005	1	328.293	0.16611	0.00837324	0	0	0.509776	1.41169	0.903645	1.04039	0.927224	2.01862	0.153734	1.01344	0.719479	0.798399	0.654156	2.66308	6.36954	13.2189	22.8456	12.5419
cyanomethyl-dimethyl-ethylammonium_cation	9h-fluorene-9-carbonitrile_anion	1.89869	14.7551	3.20413	20.3072	7.7712	-2.80341	1660.5	1.22241	-583.841	12.3887	-3339.32	-7.63397	2892.48	303.402	139.215	0.015756	0.995006	0.995002	75.4237	0.1	278.15	10	282.326	10	10	318.024	1	328.316	0.170691	0	0	0	0	0	0.0350539	0.0977194	0.303368	0.407727	0	1.48135	4.03166	5.46201	8.73188	7.02949	14.2367	19.9666	11.1905	16.0676
(ethoxymethyl)-dimethyl-ethylammonium_cation	tetrachloroindium_anion	1.78006	14.2171	3.00392	19.5667	7.98688	-4.66262	2247.25	2.17442	-895.022	12.4971	-3338.3	-7.17486	2728.57	388.857	139.224	0.0158825	0.995006	0.995002	90.2964	0.1	278.15	10	282.327	10	10	322.932	1	328.12	0.127838	0	0	0	0	0	0	0	0	0	0.0894463	0.0305396	0.0342722	2.04765	3.8118	4.29672	8.29361	22.2239	17.2744	14.5032
1,3-dihydro-1-methyl-5-phenyl-1,4-benzodiazepin-2-one_cation	tetrachloroferrate(iii)_hextuplet_anion	1.86076	15.5287	3.14012	21.3719	8.34537	-3.33445	1864.53	1.30382	-620.369	9.3211	-2576.51	-7.26855	2927.14	448.964	139.391	0.0159752	0.995006	0.995002	109.287	1.6937	278.15	10	293.661	10	10	320.363	1	327.985	0.142952	0	0	0	0.421227	0.431654	0.647614	0.888756	1.31917	1.68708	0.568567	0.283271	1.0029	1.46777	1.79048	2.96982	10.4168	10.1397	27.2491	26.5535
1-(3-cyanopropyl)-3-methylimidazolium_cation	thiocyanate_anion	1.93072	15.4972	3.25818	21.3285	8.02663	-3.79774	2013.11	1.90216	-796.729	9.48258	-2474.76	-5.11323	2141.21	208.285	139.439	0.0157785	0.995006	0.995002	56.1402	0.127086	278.15	10	283.424	10	10	328.57	1	328.527	0.1	0	0	0	0	0	0	0	0	0	0	0.507019	0.922567	3.11202	4.22147	9.21126	8.25567	21.9068	22.6742	21.849
1-(phenylmethyl)pyridinium_cation	tetrachloroaluminate_anion	1.86199	14.8563	3.14219	20.4465	7.97876	-3.07341	1759.85	1.33439	-627.564	12.0299	-3267.87	-7.9168	3007.34	339.025	139.58	0.015821	0.995006	0.995002	83.7301	1.89226	278.15	10	294.722	10	10	317.303	1	328.237	0.18258	0	0	0	0	0	0	0	0	0	0	0.247856	0.986188	2.30992	3.67994	5.20154	15.5605	16.3819	13.8286	22.201
1-benzyl-3-methyl-1,2,3-triazolium_cation	tetrachloroaluminate_anion	1.85073	14.4816	3.12319	19.9308	7.82483	-3.16851	1798.28	1.34202	-634.13	12.8124	-3456.14	-7.84781	2948.55	343.017	139.629	0.0158624	0.995006	0.995002	83.5358	1.42551	278.15	10	291.592	10	10	320.883	1	328.225	0.146205	0	0	0	0	0	0	0	0	0	0.238551	0.119757	1.43425	3.76716	6.35162	4.9561	8.1277	22.561	18.8086	21.2005
4,5-dichloro-1-ethyl-3-methylimidazolium_cation	tetrachloroaluminate_anion	1.89111	14.8472	3.19133	20.434	7.85107	-3.16074	1785.44	1.42239	-649.012	11.7289	-3177.35	-7.6132	2915.99	348.85	139.676	0.0158793	0.995006	0.995002	85.7662	1.85918	278.15	10	294.54	10	10	321.017	1	328.212	0.142496	0	0	0	0	0	0	0	0	0	0.476624	1.06215	2.20394	2.01218	1.77064	4.34131	6.14838	17.3297	13.4694	16.717
n,n-diethylaniline_cation	bcl4_anion	1.87472	14.1685	3.16367	19.4999	7.5577	-3.13306	1770.39	1.50413	-676.174	13.1271	-3470.85	-6.842	2587.89	302.867	139.727	0.0158094	0.995006	0.995002	74.3672	0.243813	278.15	10	283.331	10	10	319.903	1	328.317	0.157973	0.212942	0	0.708736	0.915689	0.936314	0.544425	0.377858	0.933256	0.256181	0.608016	0.473446	0.333736	1.16208	1.50757	1.64049	6.14006	14.0066	17.7659	18.3328
1-methylindole_cation	pf6_anion	1.88262	14.151	3.177	19.4758	7.51667	-5.33334	2465.86	2.18806	-891.158	13.4036	-3529.5	-6.93496	2598.12	277.143	139.786	0.0158295	0.995006	0.995002	69.3956	0.806783	278.15	10	287.167	10	10	323.487	1	328.372	0.125871	0	0	0	0	0	0	0	0	0	0	0.19206	0	2.69148	3.55585	4.12247	15.9327	18.0092	21.0701	16.678
(ethoxycarbonylmethyl)-ethyl-dimethylammonium_cation	tetrachloroindium_anion	1.85274	15.256	3.12658	20.9966	8.23432	-3.13004	1786.13	1.46356	-666.766	10.5435	-2892	-7.60825	2978.13	416.867	139.827	0.0159303	0.995006	0.995002	101.488	1.79914	278.15	10	294.296	10	10	317.015	1	328.062	0.182424	0	0	0	0	0	0	0.0273752	0.020083	0.0314031	0.0477349	0.482445	0.790838	2.68754	4.35244	8.26392	8.95891	19.8705	15.6742	20.4894
4-ethyl-4-methylmorpholinium_cation	sbf6_anion	1.8294	15.1399	3.08719	20.8367	8.27588	-5.37487	2509.52	2.28032	-930.304	9.72918	-2649.71	-6.71659	2712.95	365.96	139.873	0.0158485	0.995006	0.995002	74.4614	0.494578	278.15	10	278.25	10	10	321.831	1	328.169	0.1	0	0	0	0	0	0	0	0	0	0	0.0903539	0.104641	1.1691	1.89574	5.15606	8.95433	23.764	23.0937	21.3952
1-ethyl-3-methylpyridinium_cation	tetrachloroferrate(iii)_hextuplet_anion	1.81863	15.3688	3.06902	21.1518	8.45076	-4.72158	2257.46	2.15452	-884.028	10.5897	-2893.13	-7.43374	2913.83	319.847	140.214	0.015827	0.995006	0.995002	64.3618	0.1	278.15	10	274.847	10	10	322.045	1	328.274	0.1	0	0	0	0	0	0	0	0	0	0	0	0.408827	1.44	1.47142	7.53019	7.28632	10.7969	13.7581	15.8728
1-butyl-imidazolium_cation	tetrachloroferrate(iii)_hextuplet_anion	1.88912	14.3152	3.18798	19.7018	7.57772	-4.76616	2275.85	2.03084	-835.046	12.7131	-3382.55	-7.04624	2674.67	322.851	140.223	0.0158571	0.995006	0.995002	80.814	1.93488	278.15	10	294.853	10	10	317.14	1	328.274	0.184328	0	0	0	0	0.11597	0.454052	0.9111	2.28419	3.2647	0.677159	0.889692	1.68913	4.08585	4.73729	7.85697	5.66149	7.04493	8.80972	8.34268
1-methylindole_cation	asf6_anion	1.92822	14.6672	3.25395	20.1861	7.60659	-5.35737	2478.76	2.16203	-875.778	12.4497	-3346.31	-7.50481	2844.68	321.095	140.254	0.0159072	0.995006	0.995002	81.6281	1.9037	278.15	10	294.4	10	10	321.032	1	328.274	0.143261	0	0	0	0	0	0	0	0	0	0	0.19206	0	2.69148	3.55585	4.12247	15.9327	18.0092	21.0701	16.678
1,2-diethyl-4-fluoropyrazolium_cation	chcl3_anion	1.87983	14.4585	3.17231	19.899	7.69139	-4.59474	2206.13	2.0876	-850.828	12.5394	-3323.89	-6.80359	2597.07	261.553	140.329	0.0158996	0.995006	0.995002	66.0787	1.95016	278.15	10	295.399	10	10	327.399	1	328.406	0.1	0	0	0	0	0	0	0	0	0	0	0.498733	0.77335	1.94703	5.66618	4.84015	3.85063	17.4429	9.75816	24.3873
1-benzyl-3-methyl-imidazolium_cation	bcl4_anion	1.83262	14.1977	3.09263	19.54	7.74721	-3.10326	1769.12	1.37128	-644.02	13.6754	-3655.52	-7.60514	2831.09	325.86	140.512	0.0159418	0.995006	0.995002	78.9006	1.91316	278.15	10	295.062	10	10	323.684	1	328.262	0.125109	0	0	0	0	0	0	0	0	0	0	0.413015	1.17281	4.18396	3.15157	8.05037	6.06819	14.7575	16.9677	24.5577
1-ethyl-2-methylpyrazolium_cation	bisoxalatoborate_anion	1.92731	14.459	3.25242	19.8996	7.50215	-3.88882	1951.02	1.85506	-759.229	9.18171	-2311.98	-5.34257	2147.82	298.016	140.765	0.0159215	0.995006	0.995002	74.5546	1.95857	278.15	10	295.44	10	10	321.746	1	328.326	0.134354	0	0	0	0	0	0	0	0	0	0	0.211937	0	1.24875	3.55881	10.2927	11.1167	17.7377	17.5027	20.5665
1-[2-(2-methoxyethoxy)ethyl]-3-methyl-imidazolium_cation	i3_anion	1.81016	15.4286	3.05472	21.234	8.52333	-4.20883	2094.69	2.08728	-851.141	9.18455	-2537.01	-6.98122	2842.78	565.958	140.78	0.01616	0.995006	0.995002	131.067	0.1	278.15	10	282.455	10	10	316.529	1	327.726	0.177125	0	0	0	0	0	0	0	0	0	0	0.348754	1.22719	2.43475	2.2603	8.4826	6.94062	12.1886	19.8768	13.1039
collidine_cation	tetrachloroferrate(iii)_hextuplet_anion	1.88934	14.9278	3.18834	20.5449	7.90109	-4.52556	2190.68	2.03086	-831.339	11.2671	-3042.36	-7.21735	2800.27	319.847	140.856	0.0160149	0.995006	0.995002	80.4169	0.104292	278.15	10	282.725	10	10	326.848	1	328.274	0.1	0	0	0	0	0.270577	0.814998	0.663005	2.28155	1.73148	0.286267	0.344633	0.757342	0.3601	0.45204	0.974761	2.04604	8.02498	16.642	25.4357
trimethylethylammonium_cation	2,4,6-tribromophenol_anion	1.93018	14.9092	3.25726	20.5193	7.72428	-4.29956	2113.72	2.04744	-822.579	9.32382	-2529.35	-6.27461	2581.55	417.964	140.883	0.0160353	0.995006	0.995002	104.135	0.1	278.15	10	282.432	10	10	317.152	1	328.059	0.17402	0	0	0	0	0	0.0154355	0	0.0120739	0	0	0.105098	0.0227151	0.149678	1.89052	3.81661	7.10465	22.9835	27.5299	14.7213
diethylbenzylamine_cation	bcl4_anion	1.90509	14.3455	3.21493	19.7434	7.53006	-4.46697	2172.38	1.91166	-792.824	12.9124	-3445.3	-7.2624	2741.72	316.893	140.923	0.0159482	0.995006	0.995002	79.4118	1.94295	278.15	10	294.858	10	10	320.643	1	328.284	0.14612	0	0	0.472225	0.386661	0.615812	0.676683	0.599756	0.767616	0.390565	0	0.0782283	0	0.18268	1.21791	3.49194	6.2538	12.909	16.6631	26.9881
ethyl-tetrahydrothiophenium_cation	bisoxalatoborate_anion	1.91348	14.3629	3.22909	19.7674	7.50618	-4.20464	2076.48	1.9079	-785.713	10.4766	-2689.6	-5.81243	2283.45	304.083	140.927	0.0159426	0.995006	0.995002	76.4407	1.95522	278.15	10	295.219	10	10	321.611	1	328.312	0.13833	0	0	0	0	0	0	0	0	0	0	0	0	0.451677	3.68703	3.16778	8.29969	22.2243	16.4648	26.6184
butyltrimethylammonium_cation	tetrachloroindium_anion	1.8321	14.4455	3.09174	19.881	7.88466	-3.05599	1754.39	1.54454	-693.861	12.1456	-3256.39	-7.24016	2766.32	372.857	141.109	0.0160605	0.995006	0.995002	89.4637	0.1	278.15	10	282.309	10	10	325.128	1	328.155	0.113183	0	0	0	0	0	0	0.00775543	0	0.019425	0.0174258	0.062964	0.115199	1.16555	2.12796	3.71815	8.69719	25.8787	20.52	11.7912
4,5-dichloro-1-ethyl-3-methylimidazolium_cation	tetrachloroferrate(iii)_hextuplet_anion	1.85522	14.5966	3.13077	20.089	7.86785	-3.06078	1750.23	1.454	-661.444	11.8608	-3197.15	-7.40271	2836.25	377.715	141.208	0.0160673	0.995006	0.995002	91.4737	1.86291	278.15	10	294.746	10	10	323.77	1	328.144	0.12092	0	0	0	0	0	0	0	0	0	0.476624	1.06215	2.20394	2.01218	1.77064	4.34131	5.98512	17.0821	12.4005	16.0844
1-(cyanomethyl)pyridinium_cation	9h-fluorene-9-carbonitrile_anion	1.918	14.9414	3.23671	20.5636	7.7901	-3.82322	1949.22	1.6253	-696.013	12.3106	-3329.25	-7.79276	2950.82	309.366	141.349	0.0159481	0.995006	0.995002	78.6416	1.98152	278.15	10	294.945	10	10	317.466	1	328.303	0.176171	0	0	0	0	0	0	0	0	0.181132	1.32471	3.79609	3.85837	5.59238	12.404	6.50257	18.9025	10.3584	8.92384	12.3965
1-benzyl-3-methyl-4-(ethyl-2-ol)-1,2,3-triazolium_cation	tetrachloroaluminate_anion	1.88111	14.5188	3.17445	19.9819	7.71821	-4.78597	2305.72	1.751	-754.749	12.113	-3282.84	-7.809	2966.67	387.07	141.744	0.0161026	0.995006	0.995002	97.3792	1.86961	278.15	10	294.31	10	10	319.509	1	328.126	0.15437	0	0	0	0	0	0	0	0	0.193225	1.12007	1.94779	2.34938	2.43828	3.11578	3.72287	7.88497	21.6373	21.6035	23.9006
1,3-bis(3-cyanopropyl)imidazolium_cation	bisoxalatoborate_anion	1.85736	14.7172	3.13438	20.255	7.92372	-2.98578	1744.61	1.24672	-601.648	12.6048	-3410.26	-7.93725	2988.17	390.115	141.754	0.0160864	0.995006	0.995002	96.2195	0.1	278.15	10	282.297	10	10	318.757	1	328.12	0.164677	0	0	0	0	0	0	0	0	0	0	0.518974	1.42384	5.38197	3.95003	11.4015	14.9451	31.2477	27.0916	30.9294
1-ethyl-2,6-dimethylpyridinium_cation	tetrachloroindium_anion	1.86369	14.4026	3.14507	19.822	7.72799	-2.81895	1659.91	1.46966	-658.918	12.3794	-3322.31	-7.3833	2805.9	392.847	141.901	0.0161053	0.995006	0.995002	95.0412	0.1	278.15	10	282.329	10	10	320.232	1	328.113	0.149751	0	0	0	0	0	0	0	0	0	0	0	0	1.00839	0	1.41553	7.5235	20.1112	22.7195	17.2534
tetramethylammonium_cation	fluoradene_anion	1.8154	15.4049	3.06356	21.2015	8.48572	-3.64419	1997.43	1.4576	-689.305	10.4124	-2843.92	-7.30359	2878.58	313.437	141.91	0.015992	0.995006	0.995002	66.0131	1.09358	278.15	10	282.942	10	10	323.397	1	328.288	0.1	0	0	0	0	0	0	0	0	0.0104293	0	0.176381	0.138726	0.283282	2.82139	4.29773	5.83279	30.1292	22.9147	10.2258
1,3-dimethoxyimidazolium_cation	bismalonatoborate_anion	1.93366	15.0972	3.26314	20.778	7.80756	-3.09908	1725.59	1.71253	-714.307	7.70188	-1939.77	-4.40463	1923.04	344.042	142.057	0.0160976	0.995006	0.995002	86.7153	1.93282	278.15	10	295.112	10	10	322.462	1	328.221	0.13071	0	0	0	0	0	0	0	0	0	0.374844	2.11017	3.41939	3.30198	7.53531	6.58357	8.74257	14.2311	35.3121	27.7051
1-methyl-3-(2-oxo-2-propoxyethyl)-imidazolium_cation	chcl3_anion	1.86485	14.231	3.14701	19.5859	7.63119	-2.97668	1712.12	1.34935	-627.653	13.7117	-3648.61	-7.34829	2741.46	301.599	142.217	0.0160066	0.995006	0.995002	75.8714	0.1	278.15	10	282.308	10	10	317.813	1	328.321	0.183553	0	0	0	0	0	0	0	0	0	0.145582	0.588461	1.52897	5.00073	4.89135	13.7055	9.91629	11.1568	15.6622	18.0892
1-hexyl-1,4-diaza[2.2.2]bicyclooctanium_cation	i3_anion	1.92952	16.7144	3.25616	23.0037	8.66243	-4.10685	2051.22	1.88448	-765.471	7.82374	-2205.97	-6.81968	2880.75	578.055	142.3	0.0163357	0.995006	0.995002	129.818	1.68378	278.15	10	291.447	10	10	320.465	1	327.689	0.109037	0	0	0	0	0	0	0	0	0	0	0.0332677	0.0469845	0.166316	1.18055	1.43801	7.21604	17.5042	17.3053	28.566
1-(2-hydroxyethyl)-3-methylimidazolium_cation	fluoradene_anion	1.92967	14.9778	3.25641	20.6137	7.76185	-5.49237	2580.34	1.89064	-804.114	10.5415	-2860.24	-7.05006	2781.64	366.457	142.421	0.0161354	0.995006	0.995002	98.1743	1.88134	278.15	10	293.696	10	10	317.319	1	328.176	0.189904	0	0	0	0	0	0	0	0.330424	0.604243	0.706309	1.78763	3.30572	3.42449	4.06878	9.74321	5.69993	14.2904	17.2469	20.337
4-(ethoxymethyl)-4-methylmorpholinium_cation	bisoxalatoborate_anion	1.90211	14.2239	3.2099	19.5761	7.47797	-2.79073	1650.24	1.28828	-599.42	10.8221	-2795.41	-6.16482	2390.53	347.085	142.6	0.0161178	0.995006	0.995002	87.1946	0.973406	278.15	10	288.583	10	10	319.482	1	328.217	0.158512	0	0	0	0	0	0	0	0	0	0	0.388704	0.468834	1.55587	3.92265	8.08809	12.6355	23.4177	25.5205	21.2917
n-isopropyl-benzothiazolium_cation	bcl4_anion	1.92056	14.25	3.24103	19.612	7.41971	-4.32186	2113.3	1.85807	-769.553	13.414	-3581.96	-7.46454	2792.31	330.9	142.747	0.0160977	0.995006	0.995002	84.0944	0.101184	278.15	10	282.305	10	10	317.882	1	328.255	0.172803	0	0	0	0	0	0	0	0	0	0	1.30124	2.04854	1.8863	2.38201	3.14932	5.31912	10.3899	15.8699	16.7541
ethyl-dimethyl-2-methoxyethylammonium_cation	bis(fluorosulfonyl)imide_anion	1.92493	14.2044	3.24841	19.5493	7.37918	-4.74301	2272.34	1.92889	-799.824	13.2307	-3523.7	-7.25793	2728.06	312.357	142.812	0.0161445	0.995006	0.995002	80.174	1.90781	278.15	10	294.29	10	10	323.562	1	328.293	0.123097	0	0	0	0	0	0	0	0	0	0	0.0180149	0	0.872067	1.58986	3.24811	9.04631	18.1085	19.5243	17.5721
1,3-dihydro-1-methyl-5-phenyl-1,4-benzodiazepin-2-one_cation	tetrachlorogallate_anion	1.85617	14.7821	3.13237	20.3443	7.96375	-3.33172	1864.3	1.33609	-630.318	10.8247	-2950.87	-7.4477	2906.01	462.852	142.854	0.0162672	0.995006	0.995002	114.425	0.102609	278.15	10	282.381	10	10	318.02	1	327.957	0.169857	0	0	0	0.421227	0.431654	0.647614	0.888756	1.31917	1.68708	0.568567	0.283271	1.0029	1.46777	1.79048	2.96982	10.4168	10.1397	27.4747	26.8081
1-ethyl-2,6-dimethylpyridinium_cation	tetrachloroferrate(iii)_hextuplet_anion	1.84073	15.372	3.10631	21.1562	8.35105	-4.43093	2154.16	2.08431	-854.08	10.5671	-2889.41	-7.46469	2925.96	333.874	143.442	0.016131	0.995006	0.995002	69.3922	2.07738	278.15	10	291.22	10	10	322.552	1	328.242	0.1	0	0	0	0	0	0	0	0	0	0	0	0	0	0	0.948791	6.32508	18.6817	20.8388	16.9801
1-ethyl-3-methylpyridinium_cation	tetrachloroaluminate_anion	1.84607	15.5318	3.11532	21.3761	8.41344	-3.08124	1755.71	1.4574	-667.535	10.652	-2918.56	-7.62358	2977.23	290.982	143.688	0.0161229	0.995006	0.995002	62.1382	0.1	278.15	10	275.214	10	10	323.544	1	328.339	0.1	0	0	0	0	0	0	0	0	0	0	0	0.408827	1.44	1.47142	7.53019	7.44959	11.0445	14.827	16.5054
1,3-dihydro-3-hydroxy-1-methyl-5-phenyl-1,4-benzodiazepin-2-one_cation	tetrachloroaluminate_anion	1.91018	14.7915	3.22351	20.3572	7.7435	-4.6463	2254.73	1.69691	-729.535	11.3826	-3110.49	-7.90143	3035.12	436.098	144.015	0.0163736	0.995006	0.995002	111.086	1.86384	278.15	10	294.121	10	10	320.001	1	328.015	0.145769	0	0	0	0.182629	0	0.546465	1.68899	0.829405	1.29827	1.07603	2.18146	1.81947	1.31117	3.5704	3.61299	7.74882	11.7088	30.1929	26.7704
1,3-dihydro-3-hydroxy-1-methyl-5-phenyl-1,4-benzodiazepin-2-one_cation	tetrachloroferrate(iii)_hextuplet_anion	1.86972	14.6284	3.15524	20.1328	7.82384	-3.27436	1842.42	1.27027	-607.088	11.3592	-3094.55	-7.71363	2970.7	464.963	144.409	0.0164137	0.995006	0.995002	116.356	0.1	278.15	10	282.332	10	10	318.387	1	327.952	0.16593	0	0	0	0.182629	0	0.546465	1.68899	0.829405	1.29827	1.07603	2.18146	1.81947	1.31117	3.5704	3.61299	7.58556	11.4612	29.124	26.1378
triethylsulfonium_cation	tetrachloroindium_anion	1.89287	15.5284	3.1943	21.3714	8.20364	-4.45911	2171.31	2.05131	-834.453	10.1277	-2779.56	-7.36799	2918.01	375.881	144.773	0.0163072	0.995006	0.995002	81.4889	2.05216	278.15	10	291.147	10	10	322.473	1	328.147	0.1	0	0	0	0	0	0	0	0	0	0	0	0	1.46026	1.27078	4.8835	7.62877	18.5061	11.7466	22.437
tetra-ethylammonium_cation	bcl4_anion	1.85323	15.6022	3.12741	21.473	8.41891	-3.04705	1745.22	1.50296	-680.008	9.53927	-2596.35	-6.82082	2746.31	282.877	145.65	0.0162866	0.995006	0.995002	61.249	0.1	278.15	10	274.778	10	10	323.974	1	328.358	0.1	0	0	0	0	0	0	0	0	0	0	0	0	0	1.30339	2.02822	8.4002	11.1056	16.6031	20.0634
1-(2-methoxyethyl)-1-methylpiperidinium_cation	tetrachloroferrate(iii)_hextuplet_anion	1.68019	14.9406	2.8354	20.5625	8.89223	-4.01658	2031.45	1.96874	-846.395	11.0248	-2983.84	-7.20897	2810.03	355.921	145.685	0.0163183	0.995006	0.995002	68.2843	1.63035	278.15	10	286.572	10	10	323.211	1	328.192	0.1	0	0	0	0	0	0	0	0	0	0	0	0.153743	0.412121	2.15063	2.6443	5.14848	16.9806	17.5358	12.808
acetylcholine_acetate_cation	2,4,6-tribromophenol_anion	1.92115	14.6768	3.24202	20.1994	7.63959	-4.02976	2035.38	1.86563	-766.937	9.95719	-2695.69	-6.6012	2656.77	476	146.662	0.0166884	0.995006	0.995002	120.292	0.1	278.15	10	282.349	10	10	324.31	1	327.921	0.110621	0	0	0	0	0	0.0117857	0	0	0.0498243	0.020613	0.123283	0.317514	1.40379	4.16319	6.65613	12.9319	30.948	23.8995	18.6217
1-ethyl-2,6-dimethylpyridinium_cation	tetrachloroaluminate_anion	1.87872	15.6333	3.17043	21.5159	8.32125	-2.89057	1684.07	1.41861	-645.847	9.62068	-2629.53	-7.12775	2846.61	305.009	146.698	0.0164077	0.995006	0.995002	67.2814	2.19945	278.15	10	291.517	10	10	323.907	1	328.307	0.1	0	0	0	0	0	0	0	0	0	0	0	0	0	0	0.948791	6.48835	18.9293	21.9077	17.6127
1,3-dihydro-1-methyl-5-phenyl-1,4-benzodiazepin-2-one_cation	tetrachloroindium_anion	1.91358	14.7475	3.22924	20.2967	7.70678	-4.73564	2287.19	1.82487	-765.747	10.8362	-2958.01	-7.52409	2932.23	507.937	146.922	0.0167096	0.995006	0.995002	130.141	1.55932	278.15	10	292.045	10	10	319.334	1	327.853	0.152243	0	0	0	0.421227	0.431654	0.647614	0.888756	1.31917	1.68708	0.568567	0.283271	1.0029	2.47617	1.79048	3.43656	11.6153	11.5692	29.1299	26.8268
1-(2-ethoxyethyl)-1-methylpiperidinium_cation	i3_anion	1.92054	15.6224	3.241	21.5007	8.13435	-4.08879	2039.8	1.99759	-800.336	9.24411	-2551.59	-7.01029	2847.81	553.003	149.381	0.016909	0.995006	0.995002	122.724	0.1	278.15	10	276.97	10	10	321.903	1	327.744	0.1	0	0	0	0	0	0	0	0	0	0	0.0327335	0.0435834	0.557061	1.11901	3.09048	6.89172	15.3076	17.7539	12.8075
ethyl-(3-hydroxypropyl)-dimethylammonium_cation	fluoradene_anion	1.86376	15.1105	3.14518	20.7963	8.10753	-5.32553	2527.23	1.88241	-811.213	9.96482	-2712.22	-6.84146	2742.44	371.517	150.639	0.0168398	0.995006	0.995002	85.246	0.1	278.15	10	274.586	10	10	324.033	1	328.156	0.1	0	0.0109047	0	0	0	0	0	0.00743537	0.475624	0.447257	1.50686	2.04439	0.845455	3.73614	1.79962	10.1578	20.7335	17.7171	19.0026
1-methyl-3-(3-oxobutyl)-imidazolium_cation	bis(fluorosulfonyl)imide_anion	1.93704	15.4561	3.26884	21.2719	7.97924	-4.76416	2282.85	1.87257	-781.205	10.7358	-2950.3	-7.83094	3045.76	333.334	151.462	0.0168794	0.995006	0.995002	79.1834	0.635042	278.15	10	279.408	10	10	324.077	1	328.243	0.1	0	0	0	0	0	0	0	0	0	0	0.426339	1.00805	3.71731	2.73608	9.08763	7.30404	14.0017	26.5946	21.5445
3-(cyanomethyl)-1-methyl-imidazolium_cation	fluoradene_anion	1.90279	15.2075	3.21104	20.9298	7.99222	-5.58492	2603.01	1.79477	-779.592	10.9013	-2987.65	-7.78126	3019.12	361.44	152.965	0.0170517	0.995006	0.995002	86.7862	1.21573	278.15	10	282.967	10	10	324.331	1	328.179	0.1	0	0	0	0	0	0	0	0	0	0.493767	2.1136	4.52438	7.59383	14.691	7.39905	7.42284	13.5503	16.1848	14.0693
1-[2-(diethylamino)-2-oxoethyl]-3-methyl-imidazolium_cation	bcl4_anion	1.72834	14.839	2.91666	20.4227	8.5857	-4.39414	2154.85	1.93157	-828.899	11.2816	-3060.81	-7.45578	2884.22	348.895	153.069	0.0169873	0.995006	0.995002	73.7039	0.107179	278.15	10	273.15	10	10	324.663	1	328.208	0.1	0	0	0	0	0	0	0	0	0	0	0.507955	1.496	3.95344	3.83319	12.3589	9.77129	10.6481	17.2514	14.9484
n-allylpiperidine_cation	tetrachlorogallate_anion	1.88953	15.3676	3.18866	21.1501	8.13302	-4.88327	2322.46	2.10556	-859.558	10.2084	-2779.96	-7.04033	2796.82	337.767	154.503	0.017137	0.995006	0.995002	78.9492	0.579851	278.15	10	277.975	10	10	324.76	1	328.233	0.1	0	0.222827	0.160992	0.428531	1.47139	0.231775	0.353852	1.43087	1.3012	0.474901	0.620629	0.362919	0.768381	0.305151	3.22807	3.68508	12.5222	16.7085	15.3481
1-acryloyloxypropyl-3-methyl-imidazolium_cation	tetrachloroaluminate_anion	1.64308	14.4833	2.77278	19.933	8.81468	-4.14253	2086.72	1.84998	-821.583	11.9828	-3240.38	-7.623	2908.11	364.033	154.791	0.0171365	0.995006	0.995002	73.7837	0.254701	278.15	10	273.15	10	10	325.209	1	328.174	0.1	0	0	0	0	0	0	0	0	0	0	0.582535	0.406903	4.54822	1.54569	9.38309	8.70317	9.4312	27.4717	29.2676
1-ethyl-2,6-dimethylpyridinium_cation	chcl3_anion	1.87274	15.5287	3.16033	21.3719	8.29198	-3.17362	1787.46	1.56731	-698.681	10.3548	-2814.19	-7.03373	2785.87	254.585	157.617	0.0173223	0.995006	0.995002	61.072	0.1	278.15	10	274.02	10	10	326.936	1	328.422	0.1	0	0	0	0	0	0	0	0	0	0	0	0	0	0	0.948791	6.32508	18.6817	20.8388	16.9801
n-allylpiperidine_cation	tetrachloroindium_anion	1.93521	15.3403	3.26575	21.1125	7.92695	-4.82775	2300.73	2.106	-849.321	10.3055	-2810.73	-7.17918	2839.85	382.852	166.423	0.0182655	0.995006	0.995002	98.6454	0.1	278.15	10	274.578	10	10	326.69	1	328.131	0.1	0	0.222827	0.160992	0.428531	1.47139	0.231775	0.353852	1.43087	1.3012	0.474901	0.620629	0.362919	1.77677	0.305151	3.6948	4.8835	13.9517	18.3637	15.3669
1-methyl-3-(2-oxo-2-propoxyethyl)-imidazolium_cation	bcl4_anion	1.8213	15.0752	3.07353	20.7478	8.27719	-3.12395	1779.82	1.35283	-640.94	11.4094	-3108.85	-7.76593	2985.76	335.854	170.625	0.0185703	0.995006	0.995002	85.7685	2.79169	278.15	10	291.644	10	10	328.306	1	328.237	0.1	0	0	0	0	0	0	0	0	0	0.145582	0.588461	1.52897	5.00073	4.89135	13.7055	9.91629	11.1568	15.6622	18.0892
propyl-dimethyl-isopropylammonium_cation	bcl4_anion	1.84217	15.2026	3.10875	20.9231	8.25256	-3.08637	1761.23	1.50869	-684.683	10.8634	-2944.4	-7.19282	2813.26	282.877	176.285	0.0189986	0.995006	0.995002	75.6331	1.03933	278.15	10	279.069	10	10	328.416	1	328.358	0.1	0	0	0	0	0	0	0	0	0	0	0	0.126689	0.12793	1.04206	3.3011	8.21338	14.3486	19.4866	15.6196
59009-70-0_cation	i3_anion	1.82218	14.4027	3.07501	19.8222	7.90412	-3.26579	1844.74	1.39458	-642.94	10.5901	-2902.98	-7.57364	2964.53	702.152	177.563	0.0196304	0.995006	0.995002	178.299	2.62159	278.15	10	292.226	10	10	326.967	1	327.407	0.1	0	0	0	0	0	0	0.178295	0	0.14126	0.0278497	0.348689	0.58073	0.672147	3.15345	4.49998	8.72026	23.0823	26.1187	43.616
triethylphosphine_cation	tetrachloroferrate(iii)_hextuplet_anion	1.70383	14.5246	2.87529	19.9899	8.52467	-4.77528	2286.6	2.23148	-930.442	11.6442	-3116.89	-6.9508	2688.39	316.825	193.407	0.020502	0.995006	0.995002	84.9938	0.72781	278.15	10	273.794	10	10	328.346	1	328.281	0.1	0	0	0	0	0	0	0	0	0.194157	0	0.193768	0.749749	0.504097	2.10978	3.82444	5.41585	15.4513	17.2388	11.2967
1-[2-(butylmethylamino)-2-oxoethyl]-3-methyl-imidazolium_cation	i3_anion	1.85029	14.6313	3.12244	20.1367	7.90757	-2.863	1688.96	1.42909	-644.212	10.4187	-2837.98	-7.16427	2828.9	591.011	200.861	0.0216052	0.995006	0.995002	175.298	0.1	278.15	10	274.241	10	10	327.779	1	327.658	0.1	0	0	0	0	0	0	0	0	0	0	0.512578	1.49609	3.4378	4.62357	12.3889	10.6461	10.2083	16.3714	17.4127
1-(2-ethoxy-2-oxoethyl)-1-methylpyrrolidinium_cation	tetrachloroindium_anion	1.82918	14.7647	3.08682	20.3204	8.07178	-3.02688	1748.33	1.43615	-659.891	11.358	-3086.81	-7.59172	2927.49	428.878	201.152	0.0213976	0.995006	0.995002	129.524	3.72594	278.15	10	293.609	10	10	328.114	1	328.026	0.1	0	0	0	0	0	0	0	0.0531608	0	0.174792	0.0331946	0.671877	2.32394	3.63207	7.28935	11.1809	17.5811	13.6712	20.8837
acetylcholine_acetate_cation	fluoradene_anion	1.71623	14.3751	2.89622	19.7841	8.37595	-3.53814	1962.41	1.37718	-677.746	11.5824	-3119.87	-7.2205	2787.01	385.5	203.267	0.0215007	0.995006	0.995002	113.706	0.444843	278.15	10	273.15	10	10	328.204	1	328.125	0.1	0	0	0	0	0	0.0117857	0	0	0.0498243	0.020613	0.123283	0.317514	1.40379	4.16319	6.65613	12.9319	30.5302	18.7409	19.0742
3-(3-carboxypropyl)-1-methyl-imidazolium_cation	fluoradene_anion	1.88227	14.6607	3.17641	20.1772	7.78885	-5.50566	2598.48	1.87314	-807.744	10.6805	-2888.14	-6.96102	2742.51	408.494	211.242	0.022283	0.995006	0.995002	133.424	0.185331	278.15	10	273.155	10	10	329	1	329	0.1	0	0	0	0	0	0	0	0.38571	1.96295	2.81249	1.37865	2.36251	4.271	2.51582	9.29928	6.18743	11.4591	22.9718	24.2837
(ethoxymethyl)-dimethyl-ethylammonium_cation	chcl3_anion	1.80283	14.9532	3.04235	20.5798	8.2943	-4.95842	2342.47	2.27089	-927.852	11.3423	-3041.29	-6.90895	2687.89	250.595	213.39	0.0221814	0.995006	0.995002	79.5767	4.39375	278.15	10	293.51	10	10	328.785	1	328.734	0.1	0	0	0	0	0	0	0	0	0	0.0894463	0.0305396	0.0342722	1.03926	3.8118	3.82998	7.09519	20.7944	15.3936	14.2299
[truncated: 31 more columns]
